# Supplementary material for: Integrative Bulk and Single-Cell Transcriptome Profiling of Telomere-Related Genes Reveals a Robust Prognostic Signature and Immunotherapeutic Landscape in Neuroblastoma
Source: J Cancer. 2026 May 18;17(5):1050–72. doi: 10.7150/jca.129718 (PMC13189846; doi:10.7150/jca.129718)
Supplement: Supplementary file 2 — Supplementary tables. [file jcav17p1050s2.xls]

## Sheet: Table S1
Table S1 Telomere-related genes from TelNet database
	Gene symbol	Gene ID	RefSeq ID	Ensembl ID	HGNC ID	UniProt ID	Cellurar function	TM functions		predicted TMM	TM significance	TelNet Score
H. sapiens (human)	AARS	16	NM_001605;	ENSG00000090861	HGNC:20	P49588	--- not yet entered ---		ALT: ambiguous; Telomerase-mediated: ambiguous	ambiguous	predicted	1
H. sapiens (human)	ABCB7	22	NM_001271696; NM_004299; NM_001271697; NM_001271698; NM_001271699;	ENSG00000131269	HGNC:48	O75027	Mitochondria		ALT: ambiguous; Telomerase-mediated: ambiguous	ambiguous	predicted	1
H. sapiens (human)	ABCF1	23	NM_001025091; NM_001090;	ENSG00000204574	HGNC:70	Q8NE71	--- not yet entered ---		ALT: ambiguous; Telomerase-mediated: ambiguous	ambiguous	screened	2
H. sapiens (human)	ACAT2	39	NM_001303253; NM_005891;	ENSG00000120437	HGNC:94	Q9BWD1	--- not yet entered ---		ALT: ambiguous; Telomerase-mediated: ambiguous	ambiguous	screened	2
H. sapiens (human)	ACLY	47	NM_0010962; NM_0013032741; NM_0013032751; NM_1988301;	ENSG00000131473	HGNC:115	P53396	--- not yet entered ---		ALT: ambiguous; Telomerase-mediated: ambiguous	ambiguous	screened	2
H. sapiens (human)	ACP1	52	NM_004300; NM_001040649;	ENSG00000143727	HGNC:122	P24666	Protein modification		ALT: enhancing; Telomerase-mediated: ambiguous	ALT	screened	2
H. sapiens (human)	ACTB	60	NM_001101;	ENSG00000075624	HGNC:132	P60709	--- not yet entered ---		ALT: ambiguous; Telomerase-mediated: ambiguous	ambiguous	screened	2
H. sapiens (human)	ACTN1	87	NM_0011023; NM_0011300041; NM_0011300051;	ENSG00000072110	HGNC:163	P12814	--- not yet entered ---		ALT: ambiguous; Telomerase-mediated: ambiguous	ambiguous	screened	2
H. sapiens (human)	ACY1	95	NM_000666; NM_001198895; NM_001198896; NM_001198897; NM_001198898;	ENSG00000243989	HGNC:177	Q03154	--- not yet entered ---		ALT: ambiguous; Telomerase-mediated: ambiguous	ambiguous	screened	2
H. sapiens (human)	ACYP2	98	NM_001320586; NM_001320587; NM_001320588; NM_001320589; NM_001320590; NM_138448;	ENSG00000170634	HGNC:180	P14621	Metabolism	Telomere length;	ALT: ambiguous; Telomerase-mediated: ambiguous	ambiguous	screened	2
H. sapiens (human)	ADA	100	NM_001322050; NM_001322051; NM_000022;	ENSG00000196839	HGNC:186	P00813	--- not yet entered ---		ALT: ambiguous; Telomerase-mediated: ambiguous	ambiguous	screened	2
H. sapiens (human)	ADK	132	NM_001123; NM_006721; NM_001202449; NM_001202450;	ENSG00000156110	HGNC:257	P55263	--- not yet entered ---		ALT: ambiguous; Telomerase-mediated: ambiguous	ambiguous	predicted	1
H. sapiens (human)	ADPRH	141	NM_001125; NM_001291949; NM_001291950;	ENSG00000144843	HGNC:269	P54922	--- not yet entered ---		ALT: ambiguous; Telomerase-mediated: ambiguous	ambiguous	screened	2
H. sapiens (human)	PARP1	142	NM_001618;	ENSG00000143799	HGNC:270	P09874	Protein modification	Protein modification;	ALT: ambiguous; Telomerase-mediated: ambiguous	ambiguous	screened	3
H. sapiens (human)	PARP4	143	NM_006437;	ENSG00000102699	HGNC:271	Q9UKK3	Protein modification	Protein modification;	ALT: ambiguous; Telomerase-mediated: ambiguous	ambiguous	predicted	2
H. sapiens (human)	ADSS	159	NM_001126;	ENSG00000035687	HGNC:292	P30520	--- not yet entered ---		ALT: ambiguous; Telomerase-mediated: ambiguous	ambiguous	predicted	1
H. sapiens (human)	AP2A2	161	NM_0012428371; NM_0012428371; NM_0012428371; NM_0123053; NM_0123053; NM_0123053;	ENSG00000183020	HGNC:562	O94973	--- not yet entered ---		ALT: ambiguous; Telomerase-mediated: ambiguous	ambiguous	screened	2
H. sapiens (human)	AHCY	191	NM_000687; NM_001161766; NM_001322084; NM_001322085; NM_001322086;	ENSG00000101444	HGNC:343	P23526	--- not yet entered ---		ALT: ambiguous; Telomerase-mediated: ambiguous	ambiguous	screened	2
H. sapiens (human)	AHR	196	NM_001621;	ENSG00000106546	HGNC:348	P35869	RNA transcription and processing	Telomerase activity;	ALT: ambiguous; Telomerase-mediated: ambiguous	ambiguous	predicted	2
H. sapiens (human)	AK1	203	NM_001318121; NM_001318122; NM_000476;	ENSG00000106992	HGNC:361	P00568	--- not yet entered ---		ALT: ambiguous; Telomerase-mediated: ambiguous	ambiguous	screened	2
H. sapiens (human)	AKT1	207	NM_001014431; NM_001014432; NM_005163;	ENSG00000142208	HGNC:391	P31749	--- not yet entered ---		ALT: ambiguous; Telomerase-mediated: ambiguous	ambiguous	screened	2
H. sapiens (human)	ABCD1	215	NM_0000333;	ENSG00000101986	HGNC:61	P33897	--- not yet entered ---		ALT: ambiguous; Telomerase-mediated: ambiguous	ambiguous	screened	2
H. sapiens (human)	ALDH1A1	216	NM_000689;	ENSG00000165092	HGNC:402	P00352	--- not yet entered ---		ALT: ambiguous; Telomerase-mediated: ambiguous	ambiguous	screened	2
H. sapiens (human)	ALDH2	217	NM_000690; NM_001204889;	ENSG00000111275	HGNC:404	P05091	Mitochondria		ALT: ambiguous; Telomerase-mediated: ambiguous	ambiguous	screened	2
H. sapiens (human)	ALDH3A1	218	NM_000691; NM_001135167; NM_001135168; NM_001330150;	ENSG00000108602	HGNC:405	P30838	--- not yet entered ---		ALT: ambiguous; Telomerase-mediated: ambiguous	ambiguous	screened	2
H. sapiens (human)	ALDOA	226	NM_000034; NM_001127617; NM_001243175; NM_001243177; NM_184041; NM_184043;	ENSG00000149925	HGNC:414	P04075	--- not yet entered ---		ALT: ambiguous; Telomerase-mediated: ambiguous	ambiguous	screened	2
H. sapiens (human)	ALPL	249	NM_0004785; NM_0011275013; NM_0011775202;	ENSG00000162551	HGNC:438	P05186	--- not yet entered ---		ALT: ambiguous; Telomerase-mediated: ambiguous	ambiguous	screened	2
H. sapiens (human)	AMPD1	270	NM_000036; NM_001172626;	ENSG00000116748	HGNC:468	P23109	--- not yet entered ---		ALT: ambiguous; Telomerase-mediated: ambiguous	ambiguous	predicted	1
H. sapiens (human)	AMPD2	271	NM_001257360; NM_001257361; NM_001308170; NM_004037; NM_139156; NM_203404;	ENSG00000116337	HGNC:469	Q01433	--- not yet entered ---		ALT: ambiguous; Telomerase-mediated: ambiguous	ambiguous	screened	2
H. sapiens (human)	AMPD3	272	NM_000480; NM_001025389; NM_001025390; NM_001172430; NM_001172431;	ENSG00000133805	HGNC:470	Q01432	--- not yet entered ---		ALT: ambiguous; Telomerase-mediated: ambiguous	ambiguous	predicted	1
H. sapiens (human)	AMPH	273	NM_001635; NM_139316;	ENSG00000078053	HGNC:471	P49418	Cell membrane / wall		ALT: ambiguous; Telomerase-mediated: ambiguous	ambiguous	screened	2
H. sapiens (human)	SLC25A5	292	NM_001152;	ENSG00000005022	HGNC:10991	P05141	Mitochondria		ALT: ambiguous; Telomerase-mediated: ambiguous	ambiguous	screened	2
H. sapiens (human)	SLC25A6	293	NM_001636;	ENSG00000169100	HGNC:10992	P12236	Mitochondria		ALT: ambiguous; Telomerase-mediated: ambiguous	ambiguous	screened	2
H. sapiens (human)	ANXA1	301	NM_000700;	ENSG00000135046	HGNC:533	P04083	Cell membrane / wall		ALT: ambiguous; Telomerase-mediated: ambiguous	ambiguous	screened	2
H. sapiens (human)	ANXA2	302	NM_001002857; NM_001002858; NM_001136015; NM_004039;	ENSG00000182718	HGNC:537	P07355	Cell membrane / wall		ALT: ambiguous; Telomerase-mediated: ambiguous	ambiguous	screened	2
H. sapiens (human)	ANXA4	307	NM_001153; NM_001320698; NM_001320700; NM_001320702;	ENSG00000196975	HGNC:542	P09525	Cell membrane / wall		ALT: ambiguous; Telomerase-mediated: ambiguous	ambiguous	screened	2
H. sapiens (human)	ANXA5	308	NM_001154;	ENSG00000164111	HGNC:543	P08758	--- not yet entered ---		ALT: ambiguous; Telomerase-mediated: ambiguous	ambiguous	screened	2
H. sapiens (human)	APAF1	317	NM_001160; NM_013229; NM_181861; NM_181868; NM_181869;	ENSG00000120868	HGNC:576	O14727	--- not yet entered ---		ALT: ambiguous; Telomerase-mediated: ambiguous	ambiguous	predicted	1
H. sapiens (human)	APEH	327	NM_001640;	ENSG00000164062	HGNC:586	P13798	--- not yet entered ---		ALT: ambiguous; Telomerase-mediated: ambiguous	ambiguous	screened	2
H. sapiens (human)	APEX1	328	NM_080648; NM_080649; NM_001244249;	ENSG00000100823	HGNC:587	P27695	DNA replication and repair	DNA repair / damage response; Telomere repeat binding;	ALT: ambiguous; Telomerase-mediated: ambiguous	ambiguous	screened	3
H. sapiens (human)	AR	367	NM_001011645; NM_000044;	ENSG00000169083	HGNC:644	P10275	RNA transcription and processing	Gene regulation; Telomerase activity; DNA replication;	ALT: ambiguous; Telomerase-mediated: repressing	ALT	validated	6
H. sapiens (human)	ABCC6	368	NM_001079528; NM_001171;	ENSG00000091262	HGNC:57	O95255	--- not yet entered ---		ALT: ambiguous; Telomerase-mediated: ambiguous	ambiguous	predicted	1
H. sapiens (human)	TRIM23	373	NM_001656; NM_033228; NM_033227;	ENSG00000113595	HGNC:660	P36406	--- not yet entered ---		ALT: ambiguous; Telomerase-mediated: ambiguous	ambiguous	predicted	1
H. sapiens (human)	ARF1	375	NM_001024226; NM_001658; NM_001024227; NM_001024228;	ENSG00000143761	HGNC:652	P84077	Cell membrane / wall		ALT: ambiguous; Telomerase-mediated: ambiguous	ambiguous	predicted	1
H. sapiens (human)	ARF3	377	NM_001659;	ENSG00000134287	HGNC:654	P61204	Protein transport		ALT: ambiguous; Telomerase-mediated: ambiguous	ambiguous	screened	2
H. sapiens (human)	ARF4	378	NM_001660;	ENSG00000168374	HGNC:655	P18085	Protein transport		ALT: ambiguous; Telomerase-mediated: ambiguous	ambiguous	screened	2
H. sapiens (human)	ARL4D	379	NM_001661;	ENSG00000175906	HGNC:656	P49703	Cell membrane / wall		ALT: ambiguous; Telomerase-mediated: ambiguous	ambiguous	predicted	1
H. sapiens (human)	ARF5	381	NM_001662;	ENSG00000004059	HGNC:658	P84085	Protein transport		ALT: ambiguous; Telomerase-mediated: ambiguous	ambiguous	screened	2
H. sapiens (human)	ARF6	382	NM_001663;	ENSG00000165527	HGNC:659	P62330	--- not yet entered ---		ALT: ambiguous; Telomerase-mediated: ambiguous	ambiguous	predicted	1
H. sapiens (human)	ARHGDIA	396	NM_001185077; NM_001185078; NM_001301240; NM_001301243; NM_001301241; NM_001301242; NM_004309;	ENSG00000141522	HGNC:678	P52565	Signaling		ALT: ambiguous; Telomerase-mediated: ambiguous	ambiguous	screened	2
H. sapiens (human)	ARRB1	408	NM_004041; NM_020251;	ENSG00000137486	HGNC:711	P49407	Chromatin organization		ALT: ambiguous; Telomerase-mediated: ambiguous	ambiguous	screened	2
H. sapiens (human)	ASNS	440	NM_001178075; NM_001178076; NM_001178077; NM_001673; NM_133436; NM_183356;	ENSG00000070669	HGNC:753	P08243	--- not yet entered ---		ALT: ambiguous; Telomerase-mediated: ambiguous	ambiguous	screened	2
H. sapiens (human)	ASS1	445	NM_000050; NM_054012;	ENSG00000130707	HGNC:758	P00966	--- not yet entered ---		ALT: ambiguous; Telomerase-mediated: ambiguous	ambiguous	screened	2
H. sapiens (human)	ATF1	466	NM_005171;	ENSG00000123268	HGNC:783	P18846	RNA transcription and processing	Telomerase activity;	ALT: ambiguous; Telomerase-mediated: ambiguous	ambiguous	predicted	2
H. sapiens (human)	ATM	472	NM_138292; NM_138293; NM_000051;	ENSG00000149311	HGNC:795	Q13315	DNA replication and repair	DNA repair / damage response; ALT associated PML nuclear bodies (APBs); Telomerase activity;	ALT: enhancing; Telomerase-mediated: enhancing	ambiguous	validated	6
H. sapiens (human)	ATP1A1	476	NM_000701; NM_001001586; NM_001160233; NM_001160234;	ENSG00000163399	HGNC:799	P05023	Cell membrane / wall		ALT: ambiguous; Telomerase-mediated: ambiguous	ambiguous	screened	2
H. sapiens (human)	ATP2A2	488	NM_001135765; NM_001681; NM_170665;	ENSG00000174437	HGNC:812	P16615	Mitochondria		ALT: ambiguous; Telomerase-mediated: ambiguous	ambiguous	screened	2
H. sapiens (human)	ATP2B1	490	NM_0010013231; NM_0016822;	ENSG00000070961	HGNC:814	P20020	--- not yet entered ---		ALT: ambiguous; Telomerase-mediated: ambiguous	ambiguous	screened	2
H. sapiens (human)	ATP2B3	492	NM_0010013442; NM_0219493;	ENSG00000067842	HGNC:816	Q16720	--- not yet entered ---		ALT: ambiguous; Telomerase-mediated: ambiguous	ambiguous	screened	2
H. sapiens (human)	ATP5A1	498	NM_001001935; NM_001001937; NM_001257334; NM_001257335; NM_004046;	ENSG00000152234	HGNC:823	P25705	Mitochondria		ALT: ambiguous; Telomerase-mediated: ambiguous	ambiguous	screened	2
H. sapiens (human)	ATP5B	506	NM_001686;	ENSG00000110955	HGNC:830	P06576	Mitochondria		ALT: ambiguous; Telomerase-mediated: ambiguous	ambiguous	screened	2
H. sapiens (human)	ATP5F1	515	NM_001688;	ENSG00000116459	HGNC:840	P24539	Mitochondria		ALT: ambiguous; Telomerase-mediated: ambiguous	ambiguous	screened	2
H. sapiens (human)	ATP6V1A	523	NM_001690;	ENSG00000114573	HGNC:851	P38606	--- not yet entered ---		ALT: ambiguous; Telomerase-mediated: ambiguous	ambiguous	screened	2
H. sapiens (human)	ATP5O	539	NM_001697;	ENSG00000241837	HGNC:850	P48047	Mitochondria		ALT: ambiguous; Telomerase-mediated: ambiguous	ambiguous	screened	2
H. sapiens (human)	ATR	545	NM_001184;	ENSG00000175054	HGNC:882	Q13535	DNA replication and repair	DNA repair / damage response; Telomerase activity; ALT associated PML nuclear bodies (APBs); Telomerase localization;	ALT: enhancing; Telomerase-mediated: enhancing	ambiguous	validated	7
H. sapiens (human)	ATRX	546	NM_000489; NM_000489; NM_138270;	ENSG00000085224	HGNC:886	P46100	Chromatin organization	Chromatin remodeling; Telomere structure; Telomere repeat binding;	ALT: repressing; Telomerase-mediated: ambiguous	Telomerase-mediated	validated	6
H. sapiens (human)	AVPR1B	553	NM_000707;	ENSG00000198049	HGNC:896	P47901	--- not yet entered ---	Telomerase activity;	ALT: ambiguous; Telomerase-mediated: enhancing	Telomerase-mediated	screened	2
H. sapiens (human)	AZGP1	563	NM_001185;	ENSG00000160862	HGNC:910	P25311	Protein transport		ALT: ambiguous; Telomerase-mediated: ambiguous	ambiguous	screened	2
H. sapiens (human)	BARD1	580	NM_001282543; NM_001282549; NM_001282545; NM_001282548; NM_000465;	ENSG00000138376	HGNC:952	Q99728	DNA replication and repair	DNA repair / damage response;	ALT: ambiguous; Telomerase-mediated: ambiguous	ambiguous	predicted	2
H. sapiens (human)	BDKRB2	624	NM_000623;	ENSG00000168398	HGNC:1030	P30411	--- not yet entered ---	Telomerase activity;	ALT: ambiguous; Telomerase-mediated: enhancing	Telomerase-mediated	screened	2
H. sapiens (human)	BLM	641	NM_001287246; NM_001287248; NM_001287247; NM_000057;	ENSG00000197299	HGNC:1058	P54132	DNA replication and repair	ALT associated PML nuclear bodies (APBs); DNA repair / damage response; Telomere structure; Extrachromosomal telomeric repeat formation; Shelterin binding	ALT: enhancing; Telomerase-mediated: ambiguous	ALT	validated	8
H. sapiens (human)	BMP7	655	NM_001719;	ENSG00000101144	HGNC:1074	P18075	Signaling	Telomerase activity;	ALT: ambiguous; Telomerase-mediated: repressing	ALT	validated	5
H. sapiens (human)	BNIP1	662	NM_001205; NM_013980; NM_013978; NM_013979;	ENSG00000113734	HGNC:1082	Q12981	Mitochondria		ALT: ambiguous; Telomerase-mediated: ambiguous	ambiguous	predicted	1
H. sapiens (human)	DST	667	NM_0011447692; NM_0011447701; NM_0017235; NM_0155484; NM_1833803;	ENSG00000151914	HGNC:1090	Q03001	--- not yet entered ---		ALT: ambiguous; Telomerase-mediated: ambiguous	ambiguous	screened	2
H. sapiens (human)	FOXL2	668	NM_023067;	ENSG00000183770	HGNC:1092	P58012	RNA transcription and processing	Telomerase activity;	ALT: ambiguous; Telomerase-mediated: ambiguous	ambiguous	predicted	2
H. sapiens (human)	BRCA1	672	NM_007294; NM_007294; NM_007298; NM_007299; NM_007300; NM_007297;	ENSG00000012048	HGNC:1100	P38398	DNA replication and repair	DNA repair / damage response;	ALT: ambiguous; Telomerase-mediated: ambiguous	ambiguous	predicted	2
H. sapiens (human)	BRCA2	675	NM_000059;	ENSG00000139618	HGNC:1101	P51587	DNA replication and repair	DNA repair / damage response; DNA recombination;	ALT: enhancing; Telomerase-mediated: ambiguous	ALT	predicted	2
H. sapiens (human)	ZFP36L1	677	NM_001244698; NM_001244701; NM_004926;	ENSG00000185650	HGNC:1107	Q07352	RNA transcription and processing		ALT: ambiguous; Telomerase-mediated: ambiguous	ambiguous	screened	2
H. sapiens (human)	KLF9	687	NM_001206;	ENSG00000119138	HGNC:1123	Q13886	RNA transcription and processing	Telomerase activity;	ALT: ambiguous; Telomerase-mediated: ambiguous	ambiguous	predicted	2
H. sapiens (human)	KLF5	688	NM_001730; NM_001286818;	ENSG00000102554	HGNC:6349	Q13887	--- not yet entered ---		ALT: ambiguous; Telomerase-mediated: ambiguous	ambiguous	predicted	1
H. sapiens (human)	C1QBP	708	NM_001212;	ENSG00000108561	HGNC:1243	Q07021	Signaling		ALT: ambiguous; Telomerase-mediated: ambiguous	ambiguous	screened	2
H. sapiens (human)	MRPL49	740	NM_004927;	ENSG00000149792	HGNC:1176	Q13405	Mitochondria		ALT: ambiguous; Telomerase-mediated: ambiguous	ambiguous	predicted	1
H. sapiens (human)	CACNA1B	774	NM_000718; NM_001243812;	ENSG00000148408	HGNC:1389	Q00975	--- not yet entered ---		ALT: ambiguous; Telomerase-mediated: ambiguous	ambiguous	predicted	2
H. sapiens (human)	CALD1	800	NM_004342; NM_033138; NM_033139; NM_033140; NM_033157;	ENSG00000122786	HGNC:1441	Q05682	Signaling		ALT: ambiguous; Telomerase-mediated: ambiguous	ambiguous	screened	2
H. sapiens (human)	CALM1	801	NM_001166106; NM_006888;	ENSG00000198668	HGNC:1442	P62158	Signaling		ALT: ambiguous; Telomerase-mediated: ambiguous	ambiguous	predicted	1
H. sapiens (human)	CALM1P1	802		ENSG00000223467	HGNC:1443		--- not yet entered ---		ALT: ambiguous; Telomerase-mediated: ambiguous	ambiguous	predicted	1
H. sapiens (human)	CALM2	805	NM_001305624; NM_001743; NM_001305625; NM_001305626;	ENSG00000143933	HGNC:1445	P62158	--- not yet entered ---		ALT: ambiguous; Telomerase-mediated: ambiguous	ambiguous	predicted	1
H. sapiens (human)	CALM3	808	NM_001329921; NM_005184; NM_001329922; NM_001329923; NM_001329924; NM_001329925; NM_001329926;	ENSG00000160014	HGNC:1449	P62158	--- not yet entered ---		ALT: ambiguous; Telomerase-mediated: ambiguous	ambiguous	predicted	1
H. sapiens (human)	CALML3	810	NM_005185;	ENSG00000178363	HGNC:1452	P27482	Protein synthesis and degradation		ALT: ambiguous; Telomerase-mediated: ambiguous	ambiguous	screened	2
H. sapiens (human)	CAMK2A	815	NM_015981;	ENSG00000070808	HGNC:1460	Q9UQM7	--- not yet entered ---	Telomerase activity;	ALT: ambiguous; Telomerase-mediated: enhancing	Telomerase-mediated	screened	2
H. sapiens (human)	CAMK2G	818	NM_172169; NM_172173; NM_172170; NM_172171; NM_172172; NM_001204492;	ENSG00000148660	HGNC:1463	Q13555	--- not yet entered ---	Telomerase activity;	ALT: ambiguous; Telomerase-mediated: repressing	ALT	screened	2
H. sapiens (human)	CARS	833	NM_001014437; NM_001014438; NM_001194997; NM_001751; NM_139273;	ENSG00000110619	HGNC:1493	P49589	--- not yet entered ---		ALT: ambiguous; Telomerase-mediated: ambiguous	ambiguous	screened	2
H. sapiens (human)	CASP7	840	NM_001267056; NM_001267058; NM_033338; NM_033340; NM_001267057; NM_033339; NM_001227;	ENSG00000165806	HGNC:1508	P55210	--- not yet entered ---		ALT: ambiguous; Telomerase-mediated: ambiguous	ambiguous	screened	2
H. sapiens (human)	RUNX2	860	NM_001278478; NM_001015051; NM_001024630;	ENSG00000124813	HGNC:10472	Q13950	RNA transcription and processing	Gene regulation; Telomerase activity;	ALT: ambiguous; Telomerase-mediated: repressing	ALT	validated	6
H. sapiens (human)	CBFB	865	NM_022845; NM_001755;	ENSG00000067955	HGNC:1539	Q13951	Cell differentiation		ALT: ambiguous; Telomerase-mediated: ambiguous	ambiguous	screened	2
H. sapiens (human)	SERPINH1	871	NM_001207014; NM_001235;	ENSG00000149257	HGNC:1546	P50454	Metabolism		ALT: ambiguous; Telomerase-mediated: ambiguous	ambiguous	screened	2
H. sapiens (human)	CCNA2	890	NM_001237;	ENSG00000145386	HGNC:1578	P20248	Cell cycle		ALT: ambiguous; Telomerase-mediated: ambiguous	ambiguous	screened	2
H. sapiens (human)	CCNB1	891	NM_0013548441; NM_0013548451; NM_0319663;	ENSG00000134057	HGNC:1579	P14635	Cell cycle		ALT: ambiguous; Telomerase-mediated: ambiguous	ambiguous	screened	2
H. sapiens (human)	CCNC	892	NM_001013399; NM_005190;	ENSG00000112237	HGNC:1581	P24863	RNA transcription and processing		ALT: ambiguous; Telomerase-mediated: ambiguous	ambiguous	predicted	1
H. sapiens (human)	CCNE1	898	NM_001238; NM_001322259; NM_001322261; NM_001322262;	ENSG00000105173	HGNC:1589	P24864	Cell cycle		ALT: ambiguous; Telomerase-mediated: ambiguous	ambiguous	predicted	1
H. sapiens (human)	CCNT1	904	NM_001240; NM_001277842;	ENSG00000129315	HGNC:1599	O60563	RNA transcription and processing		ALT: ambiguous; Telomerase-mediated: ambiguous	ambiguous	screened	2
H. sapiens (human)	CCNT2	905	NM_001241; NM_001320748; NM_001320749; NM_058241;	ENSG00000082258	HGNC:1600	O60583	RNA transcription and processing		ALT: ambiguous; Telomerase-mediated: ambiguous	ambiguous	screened	2
H. sapiens (human)	CCT6A	908	NM_001009186; NM_001762;	ENSG00000146731	HGNC:1620	P40227	Protein synthesis and degradation	Telomerase localization;	ALT: ambiguous; Telomerase-mediated: enhancing	Telomerase-mediated	screened	2
H. sapiens (human)	CD7	924	NM_006137;	ENSG00000173762	HGNC:1695	P09564	--- not yet entered ---	Telomerase activity;	ALT: ambiguous; Telomerase-mediated: enhancing	Telomerase-mediated	screened	2
H. sapiens (human)	CDK1	983	NM_001170406; NM_001170407; NM_001130829;	ENSG00000170312	HGNC:1722	P06493	Cell cycle		ALT: ambiguous; Telomerase-mediated: ambiguous	ambiguous	screened	2
H. sapiens (human)	CDK11B	984	NM_001291345; NM_033493; NM_001787; NM_033486; NM_033487; NM_033488; NM_033489; NM_033490; NM_033492;	ENSG00000248333	HGNC:1729	P21127	--- not yet entered ---		ALT: ambiguous; Telomerase-mediated: ambiguous	ambiguous	predicted	1
H. sapiens (human)	CDC20	991	NM_001255;	ENSG00000117399	HGNC:1723	Q12834	Cell membrane / wall		ALT: ambiguous; Telomerase-mediated: ambiguous	ambiguous	screened	2
H. sapiens (human)	CDC25A	993	NM_001789;	ENSG00000164045	HGNC:1725	P30304	Cell cycle		ALT: ambiguous; Telomerase-mediated: ambiguous	ambiguous	predicted	1
H. sapiens (human)	CDC25B	994	NM_001287516; NM_001287524; NM_021872; NM_021874; NM_001287517; NM_001287518; NM_001287519; NM_001287520; NM_001287522; NM_021873; NM_004358;	ENSG00000101224	HGNC:1726	P30305	Cell cycle		ALT: ambiguous; Telomerase-mediated: ambiguous	ambiguous	predicted	1
H. sapiens (human)	CDC27	996	NM_001114091; NM_001293091; NM_001256; NM_001293089;	ENSG00000004897	HGNC:1728	P30260	--- not yet entered ---		ALT: ambiguous; Telomerase-mediated: ambiguous	ambiguous	predicted	1
H. sapiens (human)	CDK2	1017	NM_001290230; NM_001798; NM_052827;	ENSG00000123374	HGNC:1771	P24941	DNA replication and repair		ALT: ambiguous; Telomerase-mediated: ambiguous	ambiguous	predicted	1
H. sapiens (human)	CDK5	1020	NM_001164410; NM_004935;	ENSG00000164885	HGNC:1774	Q00535	Chromatin organization		ALT: ambiguous; Telomerase-mediated: ambiguous	ambiguous	predicted	1
H. sapiens (human)	CDK8	1024	NM_001260; NM_001318368;	ENSG00000132964	HGNC:1779	P49336	RNA transcription and processing		ALT: ambiguous; Telomerase-mediated: ambiguous	ambiguous	predicted	1
H. sapiens (human)	CDK9	1025	NM_001261;	ENSG00000136807	HGNC:1780	P50750	DNA replication and repair		ALT: ambiguous; Telomerase-mediated: ambiguous	ambiguous	screened	2
H. sapiens (human)	CDKN1A	1026	NM_001220777; NM_001220778; NM_000389;	ENSG00000124762	HGNC:1784	P38936	Cell cycle	ALT associated PML nuclear bodies (APBs);	ALT: enhancing; Telomerase-mediated: ambiguous	ALT	screened	2
H. sapiens (human)	CDKN2B	1030	NM_004936;	ENSG00000147883	HGNC:1788	P42772	--- not yet entered ---	Telomerase activity;	ALT: ambiguous; Telomerase-mediated: enhancing	Telomerase-mediated	screened	2
H. sapiens (human)	CEBPA	1050	NM_001285829; NM_001287424; NM_001287435; NM_004364;	ENSG00000245848	HGNC:1833	P49715	RNA transcription and processing	Telomerase activity; Gene regulation;	ALT: ambiguous; Telomerase-mediated: repressing	ALT	validated	5
H. sapiens (human)	CEBPB	1051	NM_001285878; NM_001285879; NM_005194;	ENSG00000172216	HGNC:1834	P17676	RNA transcription and processing	Telomerase activity;	ALT: ambiguous; Telomerase-mediated: repressing	ALT	predicted	2
H. sapiens (human)	CEBPB	1051	NM_001285878; NM_001285879; NM_005194;	ENSG00000172216	HGNC:1834	P17676	RNA transcription and processing	Telomerase activity; Gene regulation;	ALT: ambiguous; Telomerase-mediated: enhancing	Telomerase-mediated	validated	5
H. sapiens (human)	CENPF	1063	NM_0163433;	ENSG00000117724	HGNC:1857	P49454	--- not yet entered ---		ALT: ambiguous; Telomerase-mediated: ambiguous	ambiguous	screened	2
H. sapiens (human)	CFL1	1072	NM_005507;	ENSG00000172757	HGNC:1874	P23528	Cell membrane / wall		ALT: ambiguous; Telomerase-mediated: ambiguous	ambiguous	screened	2
H. sapiens (human)	CTSC	1075	NM_0011141732; NM_0018145; NM_1481704;	ENSG00000109861	HGNC:2528	P53634	Signaling		ALT: ambiguous; Telomerase-mediated: ambiguous	ambiguous	screened	2
H. sapiens (human)	CFTR	1080	NM_000492;	ENSG00000001626	HGNC:1884	P13569	--- not yet entered ---		ALT: ambiguous; Telomerase-mediated: ambiguous	ambiguous	predicted	1
H. sapiens (human)	RCC1	1104	NM_001048194; NM_001048199; NM_001048195; NM_001269;	ENSG00000180198	HGNC:1913	P18754	Cell cycle		ALT: ambiguous; Telomerase-mediated: ambiguous	ambiguous	screened	2
H. sapiens (human)	CHEK1	1111	NM_001114121; NM_001114122; NM_001330427; NM_001330428; NM_001244846;	ENSG00000149554	HGNC:1925	O14757	Cell cycle	DNA repair / damage response; Telomerase activity;	ALT: ambiguous; Telomerase-mediated: enhancing	Telomerase-mediated	screened	3
H. sapiens (human)	FOXN3	1112	NM_001085471; NM_005197;	ENSG00000053254	HGNC:1928	O00409	--- not yet entered ---		ALT: ambiguous; Telomerase-mediated: ambiguous	ambiguous	predicted	1
H. sapiens (human)	CHN1	1123	NM_001025201; NM_001822; NM_001206602;	ENSG00000128656	HGNC:1943	P15882	--- not yet entered ---		ALT: ambiguous; Telomerase-mediated: ambiguous	ambiguous	predicted	1
H. sapiens (human)	CHN2	1124	NM_001039936; NM_004067; NM_001293069; NM_001293070; NM_001293071; NM_001293072; NM_001293073; NM_001293075; NM_001293076; NM_001293077; NM_001293078; NM_001293079; NM_001293080; NM_001293081;	ENSG00000106069	HGNC:1944	P52757	--- not yet entered ---		ALT: ambiguous; Telomerase-mediated: ambiguous	ambiguous	predicted	1
H. sapiens (human)	CKB	1152	NM_001823;	ENSG00000166165	HGNC:1991	P12277	--- not yet entered ---		ALT: ambiguous; Telomerase-mediated: ambiguous	ambiguous	screened	2
H. sapiens (human)	CIRBP	1153	NM_001300815; NM_001300829; NM_001280;	ENSG00000099622	HGNC:1982	Q14011	Signaling		ALT: ambiguous; Telomerase-mediated: ambiguous	ambiguous	screened	2
H. sapiens (human)	CLIC1	1192	NM_001287593; NM_001288; NM_001287594;	ENSG00000213719	HGNC:2062	O00299	Signaling		ALT: ambiguous; Telomerase-mediated: ambiguous	ambiguous	screened	2
H. sapiens (human)	CLK3	1198	NM_001130028; NM_001292; NM_003992;	ENSG00000179335	HGNC:2071	P49761	RNA transcription and processing	Telomerase activity;	ALT: ambiguous; Telomerase-mediated: enhancing	Telomerase-mediated	screened	3
H. sapiens (human)	ABCC2	1244	NM_000392;	ENSG00000023839	HGNC:53	Q92887	--- not yet entered ---		ALT: ambiguous; Telomerase-mediated: ambiguous	ambiguous	predicted	1
H. sapiens (human)	KLF6	1316	NM_001160124; NM_001300; NM_001160125;	ENSG00000067082	HGNC:2235	Q99612	--- not yet entered ---		ALT: ambiguous; Telomerase-mediated: ambiguous	ambiguous	predicted	1
H. sapiens (human)	ATF2	1386	NM_001256090; NM_001880; NM_001256091; NM_001256092; NM_001256093; NM_001256094;	ENSG00000115966	HGNC:784	P15336	Mitochondria	Telomerase activity;	ALT: ambiguous; Telomerase-mediated: ambiguous	ambiguous	predicted	2
H. sapiens (human)	CREBBP	1387	NM_004380; NM_001079846;	ENSG00000005339	HGNC:2348	Q92793	Signaling	DNA repair / damage response;	ALT: ambiguous; Telomerase-mediated: ambiguous	ambiguous	screened	2
H. sapiens (human)	CRK	1398	NM_005206; NM_016823;	ENSG00000167193	HGNC:2362	P46108	Cell membrane / wall		ALT: ambiguous; Telomerase-mediated: ambiguous	ambiguous	screened	2
H. sapiens (human)	CRYBB1	1414	NM_001887;	ENSG00000100122	HGNC:2397	P53674	--- not yet entered ---		ALT: ambiguous; Telomerase-mediated: ambiguous	ambiguous	screened	2
H. sapiens (human)	CRYGS	1427	NM_017541;	ENSG00000213139	HGNC:2417	P22914	--- not yet entered ---		ALT: ambiguous; Telomerase-mediated: ambiguous	ambiguous	screened	2
H. sapiens (human)	CRYM	1428	NM_001014444; NM_001888;	ENSG00000103316	HGNC:2418	Q14894	Metabolism		ALT: ambiguous; Telomerase-mediated: ambiguous	ambiguous	screened	2
H. sapiens (human)	MAPK14	1432	NM_139012; NM_139014; NM_139013; NM_001315;	ENSG00000112062	HGNC:6876	Q16539	Chromatin organization	Telomerase activity;	ALT: ambiguous; Telomerase-mediated: enhancing	Telomerase-mediated	screened	2
H. sapiens (human)	CSE1L	1434	NM_001256135;	ENSG00000124207	HGNC:2431	P55060	Protein transport		ALT: ambiguous; Telomerase-mediated: ambiguous	ambiguous	screened	2
H. sapiens (human)	CSNK1A1	1452	NM_001025105; NM_001271741; NM_001271742; NM_001892;	ENSG00000113712	HGNC:2451	P48729	--- not yet entered ---		ALT: ambiguous; Telomerase-mediated: ambiguous	ambiguous	predicted	1
H. sapiens (human)	CSNK1D	1453	NM_001893; NM_139062;	ENSG00000141551	HGNC:2452	P48730	DNA replication and repair		ALT: ambiguous; Telomerase-mediated: ambiguous	ambiguous	predicted	1
H. sapiens (human)	CSNK1E	1454	NM_001894; NM_152221;	ENSG00000213923	HGNC:2453	P49674	--- not yet entered ---		ALT: ambiguous; Telomerase-mediated: ambiguous	ambiguous	predicted	1
H. sapiens (human)	CSNK1G2	1455	NM_001319;	ENSG00000133275	HGNC:2455	P78368	--- not yet entered ---		ALT: ambiguous; Telomerase-mediated: ambiguous	ambiguous	predicted	1
H. sapiens (human)	CSNK1G3	1456	NM_001031812; NM_001044722; NM_001044723; NM_001270572; NM_001270573; NM_001270574; NM_004384;	ENSG00000151292	HGNC:2456	Q9Y6M4	--- not yet entered ---		ALT: ambiguous; Telomerase-mediated: ambiguous	ambiguous	predicted	1
H. sapiens (human)	CSNK2A1	1457	NM_001895; NM_177559; NM_177560;	ENSG00000101266	HGNC:2457	P68400	Signaling	Telomerase activity;	ALT: ambiguous; Telomerase-mediated: enhancing	Telomerase-mediated	screened	3
H. sapiens (human)	CSNK2A2	1459	NM_0018963;	ENSG00000070770	HGNC:2459	P19784	Signaling		ALT: ambiguous; Telomerase-mediated: ambiguous	ambiguous	screened	2
H. sapiens (human)	CSNK2B	1460	NM_0012823851; NM_0012823851; NM_0012823851; NM_0012823851; NM_0012823851; NM_0012823851; NM_0012823851; NM_0013206; NM_0013206; NM_0013206; NM_0013206; NM_0013206; NM_0013206; NM_0013206;	ENSG00000204435	HGNC:2460	P67870	Signaling		ALT: ambiguous; Telomerase-mediated: ambiguous	ambiguous	screened	2
H. sapiens (human)	CSRP1	1465	NM_001193570; NM_001193572; NM_001193571; NM_001144773;	ENSG00000159176	HGNC:2469	P21291	Cell differentiation		ALT: ambiguous; Telomerase-mediated: ambiguous	ambiguous	screened	2
H. sapiens (human)	CSTF2	1478	NM_001306206; NM_001325; NM_001306209;	ENSG00000101811	HGNC:2484	P33240	--- not yet entered ---		ALT: ambiguous; Telomerase-mediated: ambiguous	ambiguous	predicted	1
H. sapiens (human)	CSTF3	1479	NM_001033505; NM_001326; NM_001033506;	ENSG00000176102	HGNC:2485	Q12996	--- not yet entered ---		ALT: ambiguous; Telomerase-mediated: ambiguous	ambiguous	predicted	1
	CTAG1B	1485	NM_0013272;	ENSG00000184033	HGNC:2491		--- not yet entered ---		: ; :	ambiguous	predicted	1
H. sapiens (human)	CTBP1	1487	NM_001012614;	ENSG00000159692	HGNC:2494	Q13363	--- not yet entered ---	DNA repair / damage response;	ALT: ambiguous; Telomerase-mediated: ambiguous	ambiguous	screened	2
H. sapiens (human)	CTNNA1	1495	NM_001290307; NM_001290309; NM_001290310; NM_001290312; NM_001323982; NM_001323983; NM_001323984; NM_001323985; NM_001323986; NM_001323987; NM_001323988; NM_001323989; NM_001323990; NM_001323991; NM_001323992; NM_001323993; NM_001323994; NM_001323995; NM_001323996; NM_001323997; NM_001323998; NM_001323999; NM_001324000; NM_001324001; NM_001324002; NM_001324003; NM_001324004; NM_001324005; NM_0013…	ENSG00000044115	HGNC:2509	P35221	--- not yet entered ---		ALT: ambiguous; Telomerase-mediated: ambiguous	ambiguous	screened	2
H. sapiens (human)	CTNNB1	1499	NM_001904; NM_001098209; NM_001098210;	ENSG00000168036	HGNC:2514	P35222	Signaling	Gene regulation; Telomerase activity;	ALT: ambiguous; Telomerase-mediated: enhancing	Telomerase-mediated	validated	6
H. sapiens (human)	CYLC2	1539	NM_0013404;	ENSG00000155833	HGNC:2583	Q14093	--- not yet entered ---		ALT: ambiguous; Telomerase-mediated: ambiguous	ambiguous	screened	2
H. sapiens (human)	CYP2E1	1571	NM_000773;	ENSG00000130649	HGNC:2631	P05181	--- not yet entered ---		ALT: ambiguous; Telomerase-mediated: ambiguous	ambiguous	predicted	2
H. sapiens (human)	DARS	1615	NM_001293312; NM_001349;	ENSG00000115866	HGNC:2678	P14868	--- not yet entered ---		ALT: ambiguous; Telomerase-mediated: ambiguous	ambiguous	predicted	1
H. sapiens (human)	DAXX	1616	NM_001141969; NM_001141970; NM_001254717;	ENSG00000204209	HGNC:2681	Q9UER7	Chromatin organization	Protein folding; Histone assembly;	ALT: repressing; Telomerase-mediated: ambiguous	Telomerase-mediated	validated	6
H. sapiens (human)	DBN1	1627	NM_004395; NM_080881;	ENSG00000113758	HGNC:2695	Q16643	--- not yet entered ---		ALT: ambiguous; Telomerase-mediated: ambiguous	ambiguous	screened	2
H. sapiens (human)	DCK	1633	NM_000788;	ENSG00000156136	HGNC:2704	P27707	--- not yet entered ---	Telomerase activity;	ALT: ambiguous; Telomerase-mediated: enhancing	Telomerase-mediated	screened	2
H. sapiens (human)	DCX	1641	NM_000555; NM_001195553; NM_178151; NM_178152; NM_178153;	ENSG00000077279	HGNC:2714	O43602	--- not yet entered ---		ALT: ambiguous; Telomerase-mediated: ambiguous	ambiguous	screened	2
H. sapiens (human)	DDB1	1642	NM_001923;	ENSG00000167986	HGNC:2717	Q16531	DNA replication and repair		ALT: ambiguous; Telomerase-mediated: ambiguous	ambiguous	screened	3
H. sapiens (human)	DDX1	1653	NM_004939;	ENSG00000079785	HGNC:2734	Q92499	RNA transcription and processing		ALT: ambiguous; Telomerase-mediated: ambiguous	ambiguous	screened	2
H. sapiens (human)	DDX3X	1654	NM_001193416; NM_001193417; NM_001356; NM_024005;	ENSG00000215301	HGNC:2745	O00571	DNA replication and repair		ALT: ambiguous; Telomerase-mediated: ambiguous	ambiguous	screened	2
H. sapiens (human)	DDX5	1655	NM_001320595; NM_001320597; NM_001320596; NM_004396;	ENSG00000108654	HGNC:2746	P17844	RNA transcription and processing		ALT: ambiguous; Telomerase-mediated: ambiguous	ambiguous	screened	2
H. sapiens (human)	DHX8	1659	NM_001302623; NM_004941; NM_001322216; NM_001322217; NM_001322218; NM_001322219; NM_001322220; NM_001322221;	ENSG00000067596	HGNC:2749	Q14562	--- not yet entered ---		ALT: ambiguous; Telomerase-mediated: ambiguous	ambiguous	predicted	1
H. sapiens (human)	DHX9	1660	NM_001357; NM_030588;	ENSG00000135829	HGNC:2750	Q08211	RNA transcription and processing		ALT: ambiguous; Telomerase-mediated: ambiguous	ambiguous	screened	2
H. sapiens (human)	DHX15	1665	NM_001358;	ENSG00000109606	HGNC:2738	O43143	RNA transcription and processing		ALT: ambiguous; Telomerase-mediated: ambiguous	ambiguous	screened	2
H. sapiens (human)	COCH	1690	NM_0011350581; NM_0013477201; NM_0040862;	ENSG00000100473	HGNC:2180	O43405	Cell differentiation		ALT: ambiguous; Telomerase-mediated: ambiguous	ambiguous	screened	2
H. sapiens (human)	DHFR	1719	NM_0007913; NM_0012903541; NM_0012903571;	ENSG00000228716	HGNC:2861	P00374	Metabolism		ALT: ambiguous; Telomerase-mediated: ambiguous	ambiguous	screened	2
H. sapiens (human)	DKC1	1736	NM_001363; NM_001142463;	ENSG00000130826	HGNC:2890	O60832	Telomere biology	Telomerase activity;	ALT: ambiguous; Telomerase-mediated: enhancing	Telomerase-mediated	validated	7
H. sapiens (human)	DLAT	1737	NM_001931;	ENSG00000150768	HGNC:2896	P10515	Mitochondria		ALT: ambiguous; Telomerase-mediated: ambiguous	ambiguous	screened	2
H. sapiens (human)	DLG2	1740	NM_001142699; NM_001142702; NM_001142700; NM_001206769;	ENSG00000150672	HGNC:2901	Q15700	--- not yet entered ---	Telomerase activity;	ALT: ambiguous; Telomerase-mediated: enhancing	Telomerase-mediated	screened	2
H. sapiens (human)	DLG4	1742	NM_001321074; NM_001321077; NM_001321075; NM_001321076; NM_001128827;	ENSG00000132535	HGNC:2903	P78352	--- not yet entered ---	Telomerase activity;	ALT: ambiguous; Telomerase-mediated: enhancing	Telomerase-mediated	screened	2
H. sapiens (human)	DLST	1743	NM_001244883; NM_001933;	ENSG00000119689	HGNC:2911	P36957	Mitochondria		ALT: ambiguous; Telomerase-mediated: ambiguous	ambiguous	screened	2
H. sapiens (human)	DMD	1756	NM_0001093; NM_0040062; NM_0040093; NM_0040103; NM_0040113; NM_0040123; NM_0040132; NM_0040142; NM_0040152; NM_0040162; NM_0040172; NM_0040182; NM_0040192; NM_0040203; NM_0040212; NM_0040222; NM_0040232;	ENSG00000198947	HGNC:2928	P11532	--- not yet entered ---		ALT: ambiguous; Telomerase-mediated: ambiguous	ambiguous	screened	2
H. sapiens (human)	DMPK	1760	NM_001081560; NM_001081563; NM_001288764; NM_001288766; NM_001081562; NM_001288765; NM_004409;	ENSG00000104936	HGNC:2933	Q09013	--- not yet entered ---	Telomerase activity;	ALT: ambiguous; Telomerase-mediated: enhancing	Telomerase-mediated	screened	2
H. sapiens (human)	DNA2	1763	NM_001080449;	ENSG00000138346	HGNC:2939	P51530	DNA replication and repair	DNA recombination; DNA replication; Extrachromosomal telomeric repeat formation;	ALT: enhancing; Telomerase-mediated: ambiguous	ALT	screened	3
H. sapiens (human)	DNMT1	1786	NM_001318730; NM_001318731; NM_001130823;	ENSG00000130816	HGNC:2976	P26358	Chromatin organization	DNA methylation; ALT associated PML nuclear bodies (APBs);	ALT: enhancing; Telomerase-mediated: ambiguous	ALT	screened	3
H. sapiens (human)	DNMT3A	1788	NM_001320892; NM_001320893; NM_175629; NM_175630; NM_022552;	ENSG00000119772	HGNC:2978	Q9Y6K1	Chromatin organization	DNA methylation;	ALT: ambiguous; Telomerase-mediated: ambiguous	ambiguous	screened	2
H. sapiens (human)	DNMT3B	1789	NM_001207055; NM_001207056; NM_175848; NM_175850; NM_175849; NM_006892;	ENSG00000088305	HGNC:2979	Q9UBC3	Chromatin organization	DNA methylation;	ALT: ambiguous; Telomerase-mediated: ambiguous	ambiguous	predicted	2
H. sapiens (human)	DNTT	1791	NM_004088; NM_001017520;	ENSG00000107447	HGNC:2983	P04053	DNA replication and repair		ALT: ambiguous; Telomerase-mediated: ambiguous	ambiguous	predicted	1
H. sapiens (human)	DOCK2	1794	NM_0049463;	ENSG00000134516	HGNC:2988	Q92608	--- not yet entered ---		ALT: ambiguous; Telomerase-mediated: ambiguous	ambiguous	screened	2
H. sapiens (human)	DPYSL3	1809	NM_001197294; NM_001387;	ENSG00000113657	HGNC:3015	Q14195	--- not yet entered ---		ALT: ambiguous; Telomerase-mediated: ambiguous	ambiguous	screened	2
H. sapiens (human)	ARID3A	1820	NM_005224;	ENSG00000116017	HGNC:3031	Q99856	Cell cycle		ALT: ambiguous; Telomerase-mediated: ambiguous	ambiguous	predicted	1
H. sapiens (human)	ATN1	1822	NM_0010070261; NM_0019403;	ENSG00000111676	HGNC:3033	P54259	--- not yet entered ---		ALT: ambiguous; Telomerase-mediated: ambiguous	ambiguous	screened	2
H. sapiens (human)	DSG2	1829	NM_0019434;	ENSG00000046604	HGNC:3049	Q14126	Cell membrane / wall		ALT: ambiguous; Telomerase-mediated: ambiguous	ambiguous	screened	2
H. sapiens (human)	DTYMK	1841	NM_001320902; NM_001320905; NM_001320903; NM_001320904; NM_001165031;	ENSG00000168393	HGNC:3061	P23919	--- not yet entered ---	Telomerase activity;	ALT: ambiguous; Telomerase-mediated: enhancing	Telomerase-mediated	screened	2
H. sapiens (human)	DUT	1854	NM_001025248; NM_001025249; NM_001330286;	ENSG00000128951	HGNC:3078	P33316	DNA replication and repair		ALT: ambiguous; Telomerase-mediated: ambiguous	ambiguous	predicted	2
H. sapiens (human)	E2F1	1869	NM_005225;	ENSG00000101412	HGNC:3113	Q01094	Cell cycle	Gene regulation; Telomerase activity;	ALT: enhancing; Telomerase-mediated: repressing	ALT	validated	6
H. sapiens (human)	E2F2	1870	NM_004091;	ENSG00000007968	HGNC:3114	Q14209	Cell cycle	Telomerase activity;	ALT: ambiguous; Telomerase-mediated: enhancing	Telomerase-mediated	screened	2
H. sapiens (human)	E2F3	1871	NM_001949; NM_001243076;	ENSG00000112242	HGNC:3115	O00716	Cell cycle	Telomerase activity;	ALT: ambiguous; Telomerase-mediated: enhancing	Telomerase-mediated	screened	2
H. sapiens (human)	E2F4	1874	NM_001950;	ENSG00000205250	HGNC:3118	Q16254	Cell cycle	Telomerase activity;	ALT: ambiguous; Telomerase-mediated: enhancing	Telomerase-mediated	screened	2
H. sapiens (human)	E2F5	1875	NM_001951; NM_001083588; NM_001083589;	ENSG00000133740	HGNC:3119	Q15329	RNA transcription and processing	Telomerase activity;	ALT: ambiguous; Telomerase-mediated: enhancing	Telomerase-mediated	screened	2
H. sapiens (human)	E2F6	1876	NM_001278277; NM_001278276; NM_001278275; NM_001278278; NM_212540; NM_198256;	ENSG00000169016	HGNC:3120	O75461	RNA transcription and processing	Telomerase activity;	ALT: ambiguous; Telomerase-mediated: enhancing	Telomerase-mediated	predicted	2
H. sapiens (human)	ECT2	1894	NM_001258315; NM_001258316; NM_001143760; NM_001143762; NM_001143761; NM_018098;	ENSG00000114346	HGNC:3155	Q9H8V3	Protein transport		ALT: ambiguous; Telomerase-mediated: ambiguous	ambiguous	screened	2
H. sapiens (human)	EDN2	1907	NM_001956; NM_001302269;	ENSG00000127129	HGNC:3177	P20800	--- not yet entered ---	Telomerase activity;	ALT: ambiguous; Telomerase-mediated: enhancing	Telomerase-mediated	screened	2
H. sapiens (human)	EEF1D	1936	NM_001130053; NM_001130054; NM_001130055; NM_001130056; NM_001130057; NM_001195203; NM_001289950; NM_001317743; NM_001330646; NM_001960; NM_032378;	ENSG00000104529	HGNC:3211	P29692	--- not yet entered ---		ALT: ambiguous; Telomerase-mediated: ambiguous	ambiguous	screened	2
H. sapiens (human)	EGR1	1958	NM_001964;	ENSG00000120738	HGNC:3238	P18146	RNA transcription and processing	Gene regulation; Telomerase activity;	ALT: ambiguous; Telomerase-mediated: ambiguous	ambiguous	validated	6
H. sapiens (human)	EIF4A1	1973	NM_001204510; NM_001416;	ENSG00000161960	HGNC:3282	P60842	--- not yet entered ---		ALT: ambiguous; Telomerase-mediated: ambiguous	ambiguous	predicted	1
H. sapiens (human)	EIF4A2	1974	NM_001967;	ENSG00000156976	HGNC:3284	Q14240	--- not yet entered ---		ALT: ambiguous; Telomerase-mediated: ambiguous	ambiguous	predicted	1
H. sapiens (human)	EIF4B	1975	NM_001300821; NM_001330654; NM_001417; NM_018507;	ENSG00000063046	HGNC:3285	P23588	--- not yet entered ---		ALT: ambiguous; Telomerase-mediated: ambiguous	ambiguous	screened	2
H. sapiens (human)	EIF5	1983	NM_001969; NM_183004;	ENSG00000100664	HGNC:3299	P55010	--- not yet entered ---		ALT: ambiguous; Telomerase-mediated: ambiguous	ambiguous	screened	2
H. sapiens (human)	EIF5A	1984	NM_001143762; NM_001970;	ENSG00000132507	HGNC:3300	P63241	Protein transport		ALT: ambiguous; Telomerase-mediated: ambiguous	ambiguous	screened	2
H. sapiens (human)	ELAVL1	1994	NM_001419;	ENSG00000066044	HGNC:3312	Q15717	RNA transcription and processing		ALT: ambiguous; Telomerase-mediated: ambiguous	ambiguous	screened	2
H. sapiens (human)	EMD	2010	NM_000117;	ENSG00000102119	HGNC:3331	P50402	Cell differentiation		ALT: ambiguous; Telomerase-mediated: ambiguous	ambiguous	screened	2
H. sapiens (human)	CTTN	2017	NM_001184740; NM_005231; NM_138565;	ENSG00000085733	HGNC:3338	Q14247	Cell membrane / wall		ALT: ambiguous; Telomerase-mediated: ambiguous	ambiguous	screened	2
H. sapiens (human)	ENO2	2026	NM_001975;	ENSG00000111674	HGNC:3353	P09104	--- not yet entered ---		ALT: ambiguous; Telomerase-mediated: ambiguous	ambiguous	screened	2
H. sapiens (human)	ENSA	2029	NM_004436; NM_207042; NM_207043; NM_207044; NM_207045; NM_207046; NM_207047; NM_207168;	ENSG00000143420	HGNC:3360	O43768	--- not yet entered ---		ALT: ambiguous; Telomerase-mediated: ambiguous	ambiguous	screened	2
H. sapiens (human)	EP300	2033	NM_0014293;	ENSG00000100393	HGNC:3373	Q09472	--- not yet entered ---			ambiguous	predicted	1
H. sapiens (human)	EPAS1	2034	NM_001430;	ENSG00000116016	HGNC:3374	Q99814	RNA transcription and processing	Gene regulation; Telomerase activity;	ALT: ambiguous; Telomerase-mediated: ambiguous	ambiguous	validated	6
H. sapiens (human)	EPB41L1	2036	NM_001258329; NM_001258330; NM_001258331; NM_012156; NM_177996;	ENSG00000088367	HGNC:3378	Q9H4G0	Cell membrane / wall		ALT: ambiguous; Telomerase-mediated: ambiguous	ambiguous	screened	2
H. sapiens (human)	EPHA4	2043	NM_001304536; NM_001304537; NM_004438;	ENSG00000116106	HGNC:3388	P54764	Protein modification	Telomerase activity;	ALT: ambiguous; Telomerase-mediated: enhancing	Telomerase-mediated	screened	2
H. sapiens (human)	EPHX2	2053	NM_001256482; NM_001256483; NM_001256484; NM_001979;	ENSG00000120915	HGNC:3402	P34913	--- not yet entered ---		ALT: ambiguous; Telomerase-mediated: ambiguous	ambiguous	screened	2
H. sapiens (human)	NR2F6	2063	NM_005234;	ENSG00000160113	HGNC:7977	P10588	RNA transcription and processing		ALT: ambiguous; Telomerase-mediated: ambiguous	ambiguous	screened	2
H. sapiens (human)	ERCC1	2067	NM_001983; NM_001166049;	ENSG00000012061	HGNC:3433	P07992	DNA replication and repair	DNA repair / damage response; DNA recombination; Extrachromosomal telomeric repeat formation;	ALT: ambiguous; Telomerase-mediated: ambiguous	ambiguous	screened	3
H. sapiens (human)	ERCC2	2068	NM_000400;	ENSG00000104884	HGNC:3434	P18074	DNA replication and repair	DNA repair / damage response;	ALT: ambiguous; Telomerase-mediated: ambiguous	ambiguous	predicted	2
H. sapiens (human)	ERCC3	2071	NM_001303416; NM_001303418; NM_000122;	ENSG00000163161	HGNC:3435	P19447	DNA replication and repair	DNA repair / damage response;	ALT: ambiguous; Telomerase-mediated: ambiguous	ambiguous	predicted	2
H. sapiens (human)	ERCC4	2072	NM_005236;	ENSG00000175595	HGNC:3436	Q92889	DNA replication and repair	DNA repair / damage response; DNA replication; ALT associated PML nuclear bodies (APBs); Telomerase activity;	ALT: enhancing; Telomerase-mediated: repressing	ALT	validated	7
H. sapiens (human)	ERCC5	2073	NM_000123;	ENSG00000134899	HGNC:3437	P28715	DNA replication and repair	DNA repair / damage response;	ALT: enhancing; Telomerase-mediated: ambiguous	ALT	validated	5
H. sapiens (human)	ERH	2079	NM_0044502;	ENSG00000100632	HGNC:3447	P84090	--- not yet entered ---		ALT: ambiguous; Telomerase-mediated: ambiguous	ambiguous	screened	2
H. sapiens (human)	FBL	2091	NM_001436;	ENSG00000105202	HGNC:3599	P22087	RNA transcription and processing		ALT: ambiguous; Telomerase-mediated: ambiguous	ambiguous	screened	2
H. sapiens (human)	ESR1	2099	NM_000125; NM_001122742; NM_001122741; NM_001122740; NM_000125; NM_001122742; NM_001122741; NM_001122740; NM_000125; NM_001122742; NM_001122741; NM_001122740;	ENSG00000091831	HGNC:3467	P03372	RNA transcription and processing	Gene regulation; Telomerase activity;	ALT: ambiguous; Telomerase-mediated: enhancing	Telomerase-mediated	validated	6
H. sapiens (human)	ESR2	2100	NM_001214902; NM_001214903; NM_001437; NM_001271876; NM_001040275; NM_001271877;	ENSG00000140009	HGNC:3468	Q92731	RNA transcription and processing	Telomerase activity;	ALT: ambiguous; Telomerase-mediated: enhancing	Telomerase-mediated	validated	5
H. sapiens (human)	ESRRA	2101	NM_001282450; NM_001282451; NM_004451;	ENSG00000173153	HGNC:3471	P11474	Signaling		ALT: ambiguous; Telomerase-mediated: ambiguous	ambiguous	screened	2
H. sapiens (human)	ETFA	2108	NM_000126;	ENSG00000140374	HGNC:3481	P13804	Metabolism		ALT: ambiguous; Telomerase-mediated: ambiguous	ambiguous	predicted	2
H. sapiens (human)	ETS1	2113	NM_001143820; NM_001162422; NM_005238;	ENSG00000134954	HGNC:3488	P14921	RNA transcription and processing	Telomerase activity;	ALT: ambiguous; Telomerase-mediated: enhancing	Telomerase-mediated	validated	5
H. sapiens (human)	ETS2	2114	NM_005239; NM_001256295;	ENSG00000157557	HGNC:3489	P15036	RNA transcription and processing	Gene regulation; Telomerase activity;	ALT: ambiguous; Telomerase-mediated: enhancing	Telomerase-mediated	validated	6
H. sapiens (human)	ETV1	2115	NM_001163149; NM_001163150; NM_001163147; NM_004956; NM_001163151; NM_001163152; NM_001163148;	ENSG00000006468	HGNC:3490	P50549	RNA transcription and processing	Gene regulation; Telomerase activity;	ALT: ambiguous; Telomerase-mediated: enhancing	Telomerase-mediated	validated	6
H. sapiens (human)	ETV4	2118	NM_001261437; NM_001261439; NM_001261438; NM_001079675;	ENSG00000175832	HGNC:3493	P43268	RNA transcription and processing	Telomerase activity;	ALT: ambiguous; Telomerase-mediated: enhancing	Telomerase-mediated	predicted	2
H. sapiens (human)	MECOM	2122	NM_001163999; NM_001164000; NM_004991; NM_001105078; NM_001105077; NM_001205194; NM_005241;	ENSG00000085276	HGNC:3498	Q03112	--- not yet entered ---		ALT: ambiguous; Telomerase-mediated: ambiguous	ambiguous	predicted	1
H. sapiens (human)	EWSR1	2130	NM_001163285; NM_001163287; NM_001163286; NM_005243;	ENSG00000182944	HGNC:3508	Q01844	RNA transcription and processing	Telomerase activity;	ALT: ambiguous; Telomerase-mediated: enhancing	Telomerase-mediated	validated	5
H. sapiens (human)	EZH1	2145	NM_001203247; NM_001203248; NM_001203249; NM_001321079; NM_001321081; NM_001321082; NM_001991; NM_004456; NM_152998;	ENSG00000108799	HGNC:3526	Q92800	Chromatin organization		ALT: ambiguous; Telomerase-mediated: ambiguous	ambiguous	predicted	1
H. sapiens (human)	EZH2	2146	NM_001203247; NM_001203248; NM_001203249; NM_001321079; NM_001321081; NM_001321082; NM_001991; NM_004456; NM_152998;	ENSG00000106462	HGNC:3527	Q15910	Chromatin organization		ALT: ambiguous; Telomerase-mediated: ambiguous	ambiguous	predicted	1
H. sapiens (human)	FABP2	2169	NM_000134;	ENSG00000145384	HGNC:3556	P12104	--- not yet entered ---		ALT: ambiguous; Telomerase-mediated: ambiguous	ambiguous	screened	2
H. sapiens (human)	FANCA	2175	NM_000135;	ENSG00000187741	HGNC:3582	O15360	DNA replication and repair	DNA repair / damage response; ALT associated PML nuclear bodies (APBs);	ALT: enhancing; Telomerase-mediated: ambiguous	ALT	validated	5
H. sapiens (human)	FANCC	2176	NM_001243743; NM_001243744; NM_000136;	ENSG00000158169	HGNC:3584	Q00597	DNA replication and repair	DNA repair / damage response;	ALT: ambiguous; Telomerase-mediated: ambiguous	ambiguous	predicted	2
H. sapiens (human)	FANCD2	2177	NM_033084; NM_001018115;	ENSG00000144554	HGNC:3585	Q9BXW9	DNA replication and repair	DNA repair / damage response; Telomere length; ALT associated PML nuclear bodies (APBs);	ALT: ambiguous; Telomerase-mediated: ambiguous	ambiguous	validated	6
H. sapiens (human)	FANCE	2178	NM_021922;	ENSG00000112039	HGNC:3586	Q9HB96	DNA replication and repair	DNA repair / damage response;	ALT: ambiguous; Telomerase-mediated: ambiguous	ambiguous	predicted	2
H. sapiens (human)	FANCB	2187	NM_152633; NM_001018113;	ENSG00000181544	HGNC:3583	Q8NB91	DNA replication and repair	DNA repair / damage response;	ALT: ambiguous; Telomerase-mediated: ambiguous	ambiguous	predicted	2
H. sapiens (human)	FANCF	2188	NM_022725;	ENSG00000183161	HGNC:3587	Q9NPI8	DNA replication and repair	DNA repair / damage response;	ALT: ambiguous; Telomerase-mediated: ambiguous	ambiguous	predicted	2
H. sapiens (human)	FANCG	2189	NM_004629;	ENSG00000221829	HGNC:3588	O15287	DNA replication and repair	DNA repair / damage response;	ALT: ambiguous; Telomerase-mediated: ambiguous	ambiguous	predicted	2
H. sapiens (human)	FARSA	2193	NM_004461;	ENSG00000179115	HGNC:3592	Q9Y285	--- not yet entered ---		ALT: ambiguous; Telomerase-mediated: ambiguous	ambiguous	screened	2
H. sapiens (human)	FBP1	2203	NM_000507;	ENSG00000165140	HGNC:3606	P09467	--- not yet entered ---		ALT: ambiguous; Telomerase-mediated: ambiguous	ambiguous	screened	2
H. sapiens (human)	FEN1	2237	NM_004111;	ENSG00000168496	HGNC:3650	P39748	DNA replication and repair	DNA repair / damage response; ALT associated PML nuclear bodies (APBs); DNA replication; DNA recombination;	ALT: enhancing; Telomerase-mediated: ambiguous	ALT	validated	8
H. sapiens (human)	FES	2242	NM_001143783; NM_001143784; NM_001143785; NM_002005;	ENSG00000182511	HGNC:3657	P07332	Cell differentiation	Telomerase activity;	ALT: ambiguous; Telomerase-mediated: enhancing	Telomerase-mediated	screened	3
H. sapiens (human)	FGFR3	2261	NM_000142;	ENSG00000068078	HGNC:3690	P22607	--- not yet entered ---	Telomerase activity;	ALT: ambiguous; Telomerase-mediated: enhancing	Telomerase-mediated	screened	2
H. sapiens (human)	FGFR4	2264	NM_001291980; NM_002011; NM_022963; NM_213647;	ENSG00000160867	HGNC:3691	P22455	Cell membrane / wall	Telomerase activity;	ALT: ambiguous; Telomerase-mediated: enhancing	Telomerase-mediated	screened	2
H. sapiens (human)	FH	2271	NM_000143;	ENSG00000091483	HGNC:3700	P07954	Metabolism		ALT: ambiguous; Telomerase-mediated: ambiguous	ambiguous	predicted	2
H. sapiens (human)	FHL1	2273	NM_0011596991; NM_0011597001; NM_0011597011; NM_0011597022; NM_0011597031; NM_0011597041; NM_0011678191; NM_0013306591; NM_0014494;	ENSG00000022267	HGNC:3702	Q13642	--- not yet entered ---		ALT: ambiguous; Telomerase-mediated: ambiguous	ambiguous	screened	2
H. sapiens (human)	FKBP3	2287	NM_002013;	ENSG00000100442	HGNC:3719	Q00688	--- not yet entered ---		ALT: ambiguous; Telomerase-mediated: ambiguous	ambiguous	screened	2
H. sapiens (human)	FKBP5	2289	NM_001145775; NM_001145777; NM_001145776; NM_004117;	ENSG00000096060	HGNC:3721	Q13451	Protein synthesis and degradation		ALT: ambiguous; Telomerase-mediated: ambiguous	ambiguous	screened	2
H. sapiens (human)	FOXF2	2295	NM_001452;	ENSG00000137273	HGNC:3810	Q12947	--- not yet entered ---		ALT: ambiguous; Telomerase-mediated: ambiguous	ambiguous	predicted	1
H. sapiens (human)	FOXD4	2298	NM_207305;	ENSG00000170122	HGNC:3805	Q12950	--- not yet entered ---		ALT: ambiguous; Telomerase-mediated: ambiguous	ambiguous	predicted	2
H. sapiens (human)	FOXJ1	2302	NM_001454;	ENSG00000129654	HGNC:3816	Q92949	--- not yet entered ---		ALT: ambiguous; Telomerase-mediated: ambiguous	ambiguous	predicted	1
H. sapiens (human)	FOXM1	2305	NM_001243088; NM_202003; NM_001243089; NM_021953; NM_202002;	ENSG00000111206	HGNC:3818	Q08050	DNA replication and repair		ALT: ambiguous; Telomerase-mediated: ambiguous	ambiguous	predicted	1
H. sapiens (human)	FOXD2	2306	NM_004474;	ENSG00000186564	HGNC:3803	O60548	--- not yet entered ---	Telomerase activity;	ALT: ambiguous; Telomerase-mediated: ambiguous	ambiguous	predicted	2
H. sapiens (human)	FOXO1	2308	NM_002015;	ENSG00000150907	HGNC:3819	Q12778	DNA replication and repair		ALT: ambiguous; Telomerase-mediated: ambiguous	ambiguous	predicted	1
H. sapiens (human)	FOXO3	2309	NM_001455; NM_201559;	ENSG00000118689	HGNC:3821	O43524	RNA transcription and processing	Telomerase activity;	ALT: ambiguous; Telomerase-mediated: ambiguous	ambiguous	predicted	2
H. sapiens (human)	FLI1	2313	NM_001271010; NM_001271012; NM_001167681;	ENSG00000151702	HGNC:3749	Q01543	RNA transcription and processing	Telomerase activity;	ALT: ambiguous; Telomerase-mediated: enhancing	Telomerase-mediated	predicted	2
H. sapiens (human)	FOS	2353	NM_005252;	ENSG00000170345	HGNC:3796	P01100	RNA transcription and processing	Gene regulation; Telomerase activity;	ALT: ambiguous; Telomerase-mediated: ambiguous	ambiguous	validated	6
H. sapiens (human)	FOSB	2354	NM_001114171; NM_006732;	ENSG00000125740	HGNC:3797	P53539	RNA transcription and processing	Telomerase activity;	ALT: ambiguous; Telomerase-mediated: ambiguous	ambiguous	predicted	2
H. sapiens (human)	FOSL2	2355	NM_005253;	ENSG00000075426	HGNC:3798	P15408	RNA transcription and processing	Telomerase activity;	ALT: ambiguous; Telomerase-mediated: ambiguous	ambiguous	predicted	2
H. sapiens (human)	FPGS	2356	NM_001018078; NM_004957; NM_001288803;	ENSG00000136877	HGNC:3824	Q05932	Mitochondria		ALT: ambiguous; Telomerase-mediated: ambiguous	ambiguous	predicted	1
H. sapiens (human)	FXN	2395	NM_000144; NM_001161706; NM_181425;	ENSG00000165060	HGNC:3951	Q16595	Mitochondria		ALT: ambiguous; Telomerase-mediated: ambiguous	ambiguous	predicted	1
H. sapiens (human)	FRG1	2483	NM_004477;	ENSG00000109536	HGNC:3954	Q14331	--- not yet entered ---		ALT: ambiguous; Telomerase-mediated: ambiguous	ambiguous	predicted	2
H. sapiens (human)	NR5A1	2516	NM_004959;	ENSG00000136931	HGNC:7983	Q13285	--- not yet entered ---		ALT: ambiguous; Telomerase-mediated: ambiguous	ambiguous	screened	2
H. sapiens (human)	FUS	2521	NM_001170634; NM_001010850;	ENSG00000089280	HGNC:4010	P35637	RNA transcription and processing		ALT: ambiguous; Telomerase-mediated: ambiguous	ambiguous	screened	2
H. sapiens (human)	XRCC6	2547	NM_001288976; NM_001288978; NM_001288977; NM_001469;	ENSG00000196419	HGNC:4055	P12956	DNA replication and repair	DNA repair / damage response; ALT associated PML nuclear bodies (APBs); Telomere repeat binding; Telomere structure;	ALT: enhancing; Telomerase-mediated: ambiguous	ALT	validated	8
H. sapiens (human)	GABRB3	2562	NM_0008145; NM_0011913201; NM_0011913212; NM_0012786311; NM_0219124;	ENSG00000166206	HGNC:4083	P28472	Cell membrane / wall		ALT: ambiguous; Telomerase-mediated: ambiguous	ambiguous	screened	2
H. sapiens (human)	GAGE5	2577	NM_001475;	ENSG00000236362	HGNC:31906	O76087	--- not yet entered ---		ALT: ambiguous; Telomerase-mediated: ambiguous	ambiguous	screened	2
H. sapiens (human)	GAK	2580	NM_001286833; NM_005255; NM_001318134;	ENSG00000178950	HGNC:4113	O14976	--- not yet entered ---		ALT: ambiguous; Telomerase-mediated: ambiguous	ambiguous	predicted	1
H. sapiens (human)	GAMT	2593	NM_000156; NM_138924;	ENSG00000130005	HGNC:4136	Q14353	--- not yet entered ---		ALT: ambiguous; Telomerase-mediated: ambiguous	ambiguous	screened	2
H. sapiens (human)	GAP43	2596	NM_002045; NM_001130064;	ENSG00000172020	HGNC:4140	P17677	Cell membrane / wall	Telomerase activity;	ALT: ambiguous; Telomerase-mediated: enhancing	Telomerase-mediated	screened	2
H. sapiens (human)	GAPDH	2597	NM_001256799; NM_001289745; NM_001289746; NM_002046;	ENSG00000111640	HGNC:4141	P04406	DNA replication and repair		ALT: ambiguous; Telomerase-mediated: ambiguous	ambiguous	screened	2
H. sapiens (human)	GARS	2617	NM_001316772; NM_002047;	ENSG00000106105	HGNC:4162	P41250	--- not yet entered ---		ALT: ambiguous; Telomerase-mediated: ambiguous	ambiguous	screened	2
H. sapiens (human)	GAS8	2622	NM_001286205;	ENSG00000141013	HGNC:4166	O95995	--- not yet entered ---		ALT: ambiguous; Telomerase-mediated: ambiguous	ambiguous	predicted	2
H. sapiens (human)	GATA1	2623	NM_002049;	ENSG00000102145	HGNC:4170	P15976	--- not yet entered ---		ALT: ambiguous; Telomerase-mediated: ambiguous	ambiguous	predicted	1
H. sapiens (human)	GATA2	2624	NM_032638; NM_001145662; NM_001145661;	ENSG00000179348	HGNC:4171	P23769	--- not yet entered ---		ALT: ambiguous; Telomerase-mediated: ambiguous	ambiguous	predicted	1
H. sapiens (human)	GATA3	2625	NM_001002295; NM_002051;	ENSG00000107485	HGNC:4172	P23771	--- not yet entered ---		ALT: ambiguous; Telomerase-mediated: ambiguous	ambiguous	predicted	1
H. sapiens (human)	GATA4	2626	NM_001308094; NM_002052; NM_001308093;	ENSG00000136574	HGNC:4173	P43694	--- not yet entered ---		ALT: ambiguous; Telomerase-mediated: ambiguous	ambiguous	predicted	1
H. sapiens (human)	GATA6	2627	NM_005257;	ENSG00000141448	HGNC:4174	Q92908	--- not yet entered ---		ALT: ambiguous; Telomerase-mediated: ambiguous	ambiguous	predicted	1
H. sapiens (human)	GBE1	2632	NM_000158;	ENSG00000114480	HGNC:4180	Q04446	Metabolism		ALT: ambiguous; Telomerase-mediated: ambiguous	ambiguous	predicted	2
H. sapiens (human)	KAT2A	2648	NM_021078;	ENSG00000108773	HGNC:4201	Q92830	Chromatin organization	Histone modification / variants; Chromatin structure;	ALT: ambiguous; Telomerase-mediated: ambiguous	ambiguous	predicted	2
H. sapiens (human)	GCSH	2653	NM_004483;	ENSG00000140905	HGNC:4208	P23434	Mitochondria		ALT: ambiguous; Telomerase-mediated: ambiguous	ambiguous	predicted	1
H. sapiens (human)	GLDC	2731	NM_0001702;	ENSG00000178445	HGNC:4313	P23378	Metabolism		ALT: ambiguous; Telomerase-mediated: ambiguous	ambiguous	screened	2
H. sapiens (human)	GLG1	2734	NM_001145666; NM_001145667; NM_012201;	ENSG00000090863	HGNC:4316	Q92896	--- not yet entered ---		ALT: ambiguous; Telomerase-mediated: ambiguous	ambiguous	screened	2
H. sapiens (human)	GLI1	2735	NM_001160045; NM_001167609; NM_005269;	ENSG00000111087	HGNC:4317	P08151	RNA transcription and processing	Gene regulation; Telomerase activity;	ALT: ambiguous; Telomerase-mediated: enhancing	Telomerase-mediated	validated	6
H. sapiens (human)	GLI2	2736	NM_030379; NM_030381; NM_030380; NM_005270;	ENSG00000074047	HGNC:4318	P10070	RNA transcription and processing	Gene regulation; Telomerase activity;	ALT: ambiguous; Telomerase-mediated: enhancing	Telomerase-mediated	validated	6
H. sapiens (human)	GMDS	2762	NM_001253846; NM_001500;	ENSG00000112699	HGNC:4369	O60547	--- not yet entered ---		ALT: ambiguous; Telomerase-mediated: ambiguous	ambiguous	predicted	1
H. sapiens (human)	GNL1	2794	NM_005275;	ENSG00000204590	HGNC:4413	P36915	--- not yet entered ---		ALT: ambiguous; Telomerase-mediated: ambiguous	ambiguous	predicted	1
H. sapiens (human)	GPS1	2873	NM_001321089; NM_212492; NM_001321090; NM_001321091; NM_001321092; NM_001321093; NM_001330539; NM_001330541; NM_004127;	ENSG00000169727	HGNC:4549	Q13098	--- not yet entered ---		ALT: ambiguous; Telomerase-mediated: ambiguous	ambiguous	predicted	1
H. sapiens (human)	ARHGAP35	2909	NM_004491; NM_024342;	ENSG00000160007	HGNC:4591	Q9NRY4	--- not yet entered ---		ALT: ambiguous; Telomerase-mediated: ambiguous	ambiguous	predicted	1
H. sapiens (human)	GSPT1	2935	NM_001130006; NM_001130007; NM_002094;	ENSG00000103342	HGNC:4621	P15170	--- not yet entered ---		ALT: ambiguous; Telomerase-mediated: ambiguous	ambiguous	screened	2
H. sapiens (human)	GSS	2937	NM_000178; NM_001322494; NM_001322495;	ENSG00000100983	HGNC:4624	P48637	--- not yet entered ---		ALT: ambiguous; Telomerase-mediated: ambiguous	ambiguous	screened	2
H. sapiens (human)	GSTZ1	2954	NM_001312660; NM_145871; NM_001513; NM_145870;	ENSG00000100577	HGNC:4643	O43708	--- not yet entered ---		ALT: ambiguous; Telomerase-mediated: ambiguous	ambiguous	predicted	1
H. sapiens (human)	MSH6	2956	NM_001281492; NM_001281494; NM_001281493; NM_000179;	ENSG00000116062	HGNC:7329	P52701	DNA replication and repair	DNA repair / damage response;	ALT: ambiguous; Telomerase-mediated: ambiguous	ambiguous	predicted	2
H. sapiens (human)	GTF2A1	2957	NM_0012789401; NM_0158593; NM_2015952;	ENSG00000165417	HGNC:4646	P52655	--- not yet entered ---		ALT: ambiguous; Telomerase-mediated: ambiguous	ambiguous	screened	2
H. sapiens (human)	GTF2A2	2958	NM_0013209291; NM_0013209301; NM_0044922;	ENSG00000140307	HGNC:4647	P52657	--- not yet entered ---		ALT: ambiguous; Telomerase-mediated: ambiguous	ambiguous	screened	2
H. sapiens (human)	GTF2B	2959	NM_001514;	ENSG00000137947	HGNC:4648	Q00403	RNA transcription and processing	Telomerase activity;	ALT: ambiguous; Telomerase-mediated: ambiguous	ambiguous	predicted	2
H. sapiens (human)	H2AFX	3014	NM_002105;	ENSG00000188486	HGNC:4739	P16104	Chromatin organization	Histone modification / variants;	ALT: ambiguous; Telomerase-mediated: ambiguous	ambiguous	screened	2
H. sapiens (human)	HIST1H2BB	3018	NM_021062;	ENSG00000276410	HGNC:4751	P33778	Chromatin organization	Histone assembly; Chromatin structure;	ALT: ambiguous; Telomerase-mediated: ambiguous	ambiguous	screened	3
H. sapiens (human)	H3F3A	3020	NM_002107;	ENSG00000163041	HGNC:4764	P84243	Chromatin organization	Histone modification / variants; Histone assembly;	ALT: enhancing; Telomerase-mediated: ambiguous	ALT	validated	5
H. sapiens (human)	HIST1H1A	3024	NM_005325;	ENSG00000124610	HGNC:4715	Q02539	Chromatin organization		ALT: ambiguous; Telomerase-mediated: ambiguous	ambiguous	screened	2
H. sapiens (human)	HSD17B10	3028	NM_004493; NM_001037811;	ENSG00000072506	HGNC:4800	Q99714	Metabolism		ALT: ambiguous; Telomerase-mediated: ambiguous	ambiguous	predicted	2
H. sapiens (human)	HAGH	3029	NM_001040427; NM_001286249; NM_005326;	ENSG00000063854	HGNC:4805	Q16775	Mitochondria		ALT: ambiguous; Telomerase-mediated: ambiguous	ambiguous	screened	2
H. sapiens (human)	HCLS1	3059	NM_001292041; NM_005335;	ENSG00000180353	HGNC:4844	P14317	--- not yet entered ---		ALT: ambiguous; Telomerase-mediated: ambiguous	ambiguous	screened	2
H. sapiens (human)	HDAC1	3065	NM_004964;	ENSG00000116478	HGNC:4852	Q13547	Chromatin organization	Histone modification / variants; Chromatin structure;	ALT: ambiguous; Telomerase-mediated: ambiguous	ambiguous	predicted	2
H. sapiens (human)	HDAC2	3066	NM_001527;	ENSG00000196591	HGNC:4853	Q92769	Chromatin organization	Histone modification / variants; Chromatin structure;	ALT: ambiguous; Telomerase-mediated: ambiguous	ambiguous	screened	3
H. sapiens (human)	HDGF	3068	NM_001126050; NM_001126051; NM_001319186; NM_001319188; NM_001319187; NM_004494;	ENSG00000143321	HGNC:4856	P51858	RNA transcription and processing		ALT: ambiguous; Telomerase-mediated: ambiguous	ambiguous	screened	2
H. sapiens (human)	HGD	3081	NM_000187;	ENSG00000113924	HGNC:4892	Q93099	--- not yet entered ---		ALT: ambiguous; Telomerase-mediated: ambiguous	ambiguous	screened	2
H. sapiens (human)	HIC1	3090	NM_006497; NM_001098202;	ENSG00000177374	HGNC:4909	Q14526	RNA transcription and processing		ALT: ambiguous; Telomerase-mediated: ambiguous	ambiguous	predicted	1
H. sapiens (human)	HIF1A	3091	NM_001243084; NM_001530; NM_181054; NM_001243084; NM_001530; NM_181054;	ENSG00000100644	HGNC:4910	Q16665	RNA transcription and processing	Gene regulation; Telomerase activity;	ALT: ambiguous; Telomerase-mediated: enhancing	Telomerase-mediated	validated	6
H. sapiens (human)	HIP1	3092	NM_001243198; NM_005338;	ENSG00000127946	HGNC:4913	O00291	--- not yet entered ---		ALT: ambiguous; Telomerase-mediated: ambiguous	ambiguous	predicted	1
H. sapiens (human)	HK1	3098	NM_0001882; NM_0013223641; NM_0013223651; NM_0013223661; NM_0013223671; NM_0013582631; NM_0334962; NM_0334972; NM_0334982; NM_0335002;	ENSG00000156515	HGNC:4922	P19367	--- not yet entered ---		ALT: ambiguous; Telomerase-mediated: ambiguous	ambiguous	screened	2
H. sapiens (human)	ZBTB48	3104	NM_005341; NM_001278647; NM_001278648;	ENSG00000204859	HGNC:4930	P10074	Telomere biology	Telomere repeat binding; Telomerase localization; Telomere length; ALT associated PML nuclear bodies (APBs); Extrachromosomal telomeric repeat formation	ALT: enhancing; Telomerase-mediated: ambiguous	ALT	validated	8
H. sapiens (human)	HLCS	3141	NM_000411; NM_001242784; NM_001242785;	ENSG00000159267	HGNC:4976	P50747	--- not yet entered ---		ALT: ambiguous; Telomerase-mediated: ambiguous	ambiguous	screened	2
H. sapiens (human)	HMGB1	3146	NM_001313892; NM_001313893; NM_002128;	ENSG00000189403	HGNC:4983	P09429	Chromatin organization	Chromatin structure; ALT associated PML nuclear bodies (APBs); Telomerase activity;	ALT: ambiguous; Telomerase-mediated: ambiguous	ambiguous	screened	3
H. sapiens (human)	HMGB2	3148	NM_001130688; NM_001130689; NM_002129;	ENSG00000164104	HGNC:5000	P26583	Chromatin organization		ALT: ambiguous; Telomerase-mediated: ambiguous	ambiguous	screened	2
H. sapiens (human)	HMGB3	3149	NM_001301228; NM_001301231; NM_001301229; NM_005342;	ENSG00000029993	HGNC:5004	O15347	DNA replication and repair		ALT: ambiguous; Telomerase-mediated: ambiguous	ambiguous	screened	2
H. sapiens (human)	HMGN1	3150	NM_004965;	ENSG00000205581	HGNC:4984	P05114	Chromatin organization		ALT: ambiguous; Telomerase-mediated: ambiguous	ambiguous	screened	2
H. sapiens (human)	HMGN2	3151	NM_005517;	ENSG00000198830	HGNC:4986	P05204	Chromatin organization		ALT: ambiguous; Telomerase-mediated: ambiguous	ambiguous	screened	2
H. sapiens (human)	HMGA1	3159	NM_145899; NM_002131;	ENSG00000137309	HGNC:5010	P17096	RNA transcription and processing		ALT: ambiguous; Telomerase-mediated: ambiguous	ambiguous	screened	2
H. sapiens (human)	HMMR	3161	NM_0011425561; NM_0011425571; NM_0124842; NM_0124852;	ENSG00000072571	HGNC:5012	O75330	Cell membrane / wall		ALT: ambiguous; Telomerase-mediated: ambiguous	ambiguous	screened	2
H. sapiens (human)	HMOX1	3162	NM_002133;	ENSG00000100292	HGNC:5013	P09601	--- not yet entered ---		ALT: ambiguous; Telomerase-mediated: ambiguous	ambiguous	screened	2
H. sapiens (human)	HNF4A	3172	NM_000457; NM_001030003; NM_001030004; NM_001258355; NM_001287182; NM_001287183; NM_001287184; NM_175914; NM_178849; NM_178850;	ENSG00000101076	HGNC:5024	P41235	RNA transcription and processing	Telomerase activity;	ALT: ambiguous; Telomerase-mediated: ambiguous	ambiguous	predicted	2
H. sapiens (human)	HNMT	3176	NM_001024074; NM_001024075; NM_006895;	ENSG00000150540	HGNC:5028	P50135	--- not yet entered ---		ALT: ambiguous; Telomerase-mediated: ambiguous	ambiguous	screened	2
H. sapiens (human)	HNRNPA1	3178	NM_031157; NM_002136;	ENSG00000135486	HGNC:5031	P09651	RNA transcription and processing	Telomere repeat binding; Telomerase activity;	ALT: ambiguous; Telomerase-mediated: repressing	ALT	predicted	2
H. sapiens (human)	HNRNPA2B1	3181	NM_002137;	ENSG00000122566	HGNC:5033	P22626	RNA transcription and processing	Telomerase activity; Telomere repeat binding; ALT associated PML nuclear bodies (APBs);	ALT: ambiguous; Telomerase-mediated: enhancing	Telomerase-mediated	screened	3
H. sapiens (human)	HNRNPC	3183	NM_001077442; NM_001077443; NM_004500; NM_031314;	ENSG00000092199	HGNC:5035	P07910	RNA transcription and processing	Telomerase activity; Telomere length;	ALT: ambiguous; Telomerase-mediated: repressing	ALT	screened	3
H. sapiens (human)	HNRNPD	3184	NM_001003810; NM_002138; NM_031369; NM_031370;	ENSG00000138668	HGNC:5036	Q14103	RNA transcription and processing	Gene regulation; Telomerase activity; Telomere repeat binding;	ALT: ambiguous; Telomerase-mediated: enhancing	Telomerase-mediated	validated	7
H. sapiens (human)	HNRNPK	3190	NM_001318186; NM_001318187; NM_001318188; NM_002140; NM_031262; NM_031263;	ENSG00000165119	HGNC:5044	P61978	RNA transcription and processing	Gene regulation; Telomerase activity;	ALT: ambiguous; Telomerase-mediated: repressing	ALT	validated	7
H. sapiens (human)	HNRNPU	3192	NM_004501; NM_031844;	ENSG00000153187	HGNC:5048	Q00839	RNA transcription and processing	Telomerase activity; Telomere length;	ALT: ambiguous; Telomerase-mediated: repressing	ALT	screened	3
H. sapiens (human)	HOXA3	3200	NM_030661; NM_153631; NM_153632;	ENSG00000105997	HGNC:5104	O43365	--- not yet entered ---		ALT: ambiguous; Telomerase-mediated: ambiguous	ambiguous	screened	2
H. sapiens (human)	HOXA7	3204	NM_006896;	ENSG00000122592	HGNC:5108	P31268	RNA transcription and processing	Telomerase activity;	ALT: ambiguous; Telomerase-mediated: enhancing	Telomerase-mediated	validated	5
H. sapiens (human)	HRG	3273	NM_000412;	ENSG00000113905	HGNC:5181	P04196	Signaling	Telomere length;	ALT: ambiguous; Telomerase-mediated: ambiguous	ambiguous	validated	5
H. sapiens (human)	PRMT2	3275	NM_001242864; NM_001242866; NM_001286676; NM_001286678; NM_001242865; NM_001286677; NM_001535;	ENSG00000160310	HGNC:5186	P55345	Chromatin organization	Protein modification;	ALT: ambiguous; Telomerase-mediated: ambiguous	ambiguous	predicted	2
H. sapiens (human)	PRMT1	3276	NM_198318; NM_198319; NM_001207042; NM_001536;	ENSG00000126457	HGNC:5187	Q99873	Chromatin organization	Histone modification / variants;	ALT: ambiguous; Telomerase-mediated: ambiguous	ambiguous	screened	2
H. sapiens (human)	DNAJA1	3301	NM_001539; NM_001314039;	ENSG00000086061	HGNC:5229	P31689	Protein synthesis and degradation		ALT: ambiguous; Telomerase-mediated: ambiguous	ambiguous	screened	2
H. sapiens (human)	HSPA1A	3303	NM_005345;	ENSG00000204389	HGNC:5232	P0DMV8	Cell membrane / wall		ALT: ambiguous; Telomerase-mediated: ambiguous	ambiguous	screened	2
H. sapiens (human)	HSPA4	3308	NM_002154; NM_198431;	ENSG00000170606	HGNC:5237	P34932	--- not yet entered ---		ALT: ambiguous; Telomerase-mediated: ambiguous	ambiguous	screened	2
H. sapiens (human)	HSPA6	3310	NM_002155;	ENSG00000173110	HGNC:5239	P17066	Cell membrane / wall		ALT: ambiguous; Telomerase-mediated: ambiguous	ambiguous	screened	2
H. sapiens (human)	HSP90AA1	3320	NM_001017963; NM_005348;	ENSG00000080824	HGNC:5253	P07900	Chromatin organization	Gene regulation; Telomerase activity;	ALT: ambiguous; Telomerase-mediated: enhancing	Telomerase-mediated	validated	6
H. sapiens (human)	HSP90AA4P	3323		ENSG00000205100	HGNC:5255		--- not yet entered ---		ALT: ambiguous; Telomerase-mediated: ambiguous	ambiguous	predicted	1
H. sapiens (human)	HSP90AA2P	3324	NM_001040141;	ENSG00000224411	HGNC:5256	Q14568	--- not yet entered ---		ALT: ambiguous; Telomerase-mediated: ambiguous	ambiguous	predicted	1
H. sapiens (human)	HSP90AB1	3326	NM_001271969; NM_001271970; NM_001271971; NM_001271972; NM_007355;	ENSG00000096384	HGNC:5258	P08238	Chromatin organization	Telomerase activity;	ALT: ambiguous; Telomerase-mediated: enhancing	Telomerase-mediated	screened	2
H. sapiens (human)	HSP90AB3P	3327		ENSG00000183199	HGNC:5259		--- not yet entered ---		ALT: ambiguous; Telomerase-mediated: ambiguous	ambiguous	predicted	1
H. sapiens (human)	DNAJB1	3337	NM_006145; NM_001300914;	ENSG00000132002	HGNC:5270	P25685	Protein synthesis and degradation		ALT: ambiguous; Telomerase-mediated: ambiguous	ambiguous	screened	3
H. sapiens (human)	FOXN2	3344	NM_002158;	ENSG00000170802	HGNC:5281	P32314	--- not yet entered ---		ALT: ambiguous; Telomerase-mediated: ambiguous	ambiguous	predicted	1
H. sapiens (human)	HUS1	3364	NM_004507;	ENSG00000136273	HGNC:5309	O60921	DNA replication and repair	DNA repair / damage response; ALT associated PML nuclear bodies (APBs);	ALT: ambiguous; Telomerase-mediated: ambiguous	ambiguous	screened	3
H. sapiens (human)	IDH1	3417	NM_001282386; NM_001282387; NM_005896;	ENSG00000138413	HGNC:5382	O75874	Metabolism	Telomerase activity;	ALT: ambiguous; Telomerase-mediated: enhancing	Telomerase-mediated	validated	5
H. sapiens (human)	IDH3A	3419	NM_005530;	ENSG00000166411	HGNC:5384	P50213	Metabolism		ALT: ambiguous; Telomerase-mediated: ambiguous	ambiguous	screened	2
H. sapiens (human)	SP110	3431	NM_004509; NM_004510; NM_001185015;	ENSG00000280755	HGNC:5401	Q9HB58	RNA transcription and processing	ALT associated PML nuclear bodies (APBs);	ALT: ambiguous; Telomerase-mediated: ambiguous	ambiguous	predicted	2
H. sapiens (human)	IL1RN	3557	NM_000577; NM_001318914; NM_173841; NM_173842; NM_173843;	ENSG00000136689	HGNC:6000	P18510	--- not yet entered ---		ALT: ambiguous; Telomerase-mediated: ambiguous	ambiguous	screened	2
H. sapiens (human)	FOXK2	3607	NM_004514; NM_181431; NM_181430;	ENSG00000141568	HGNC:6036	Q01167	--- not yet entered ---		ALT: ambiguous; Telomerase-mediated: ambiguous	ambiguous	predicted	1
H. sapiens (human)	ILF2	3608	NM_001267809; NM_004515;	ENSG00000143621	HGNC:6037	Q12905	--- not yet entered ---		ALT: ambiguous; Telomerase-mediated: ambiguous	ambiguous	screened	2
H. sapiens (human)	ILF3	3609	NM_001137673; NM_004516; NM_012218; NM_017620; NM_153464;	ENSG00000129351	HGNC:6038	Q12906	DNA replication and repair		ALT: ambiguous; Telomerase-mediated: ambiguous	ambiguous	screened	2
H. sapiens (human)	INCENP	3619	NM_001040694; NM_020238;	ENSG00000149503	HGNC:6058	Q9NQS7	Cell cycle		ALT: ambiguous; Telomerase-mediated: ambiguous	ambiguous	predicted	1
H. sapiens (human)	IDO1	3620	NM_002164;	ENSG00000131203	HGNC:6059	P14902	--- not yet entered ---		ALT: ambiguous; Telomerase-mediated: ambiguous	ambiguous	screened	2
H. sapiens (human)	IRAK1	3654	NM_001025242; NM_001025243; NM_001569;	ENSG00000184216	HGNC:6112	P51617	--- not yet entered ---	Telomerase activity;	ALT: ambiguous; Telomerase-mediated: enhancing	Telomerase-mediated	screened	2
H. sapiens (human)	IRF1	3659	NM_002198;	ENSG00000125347	HGNC:6116	P10914	RNA transcription and processing	Telomerase activity;	ALT: ambiguous; Telomerase-mediated: repressing	ALT	predicted	2
H. sapiens (human)	ISG20	3669	NM_001303233; NM_001303237; NM_001303234; NM_001303235; NM_001303236; NM_002201;	ENSG00000172183	HGNC:6130	Q96AZ6	RNA transcription and processing	DNA repair / damage response;	ALT: ambiguous; Telomerase-mediated: ambiguous	ambiguous	predicted	2
H. sapiens (human)	ITGAX	3687	NM_000887;	ENSG00000140678	HGNC:6152	P20702	Signaling		ALT: ambiguous; Telomerase-mediated: ambiguous	ambiguous	predicted	2
H. sapiens (human)	IVD	3712	NM_0011595082; NM_0013545972; NM_0013545982; NM_0013545992; NM_0013546002; NM_0013546012; NM_0022254;	ENSG00000128928	HGNC:6186	P26440	--- not yet entered ---		ALT: ambiguous; Telomerase-mediated: ambiguous	ambiguous	screened	2
H. sapiens (human)	IVL	3713	NM_005547;	ENSG00000163207	HGNC:6187	P07476	--- not yet entered ---		ALT: ambiguous; Telomerase-mediated: ambiguous	ambiguous	screened	2
H. sapiens (human)	JAK2	3717	NM_001322194; NM_001322204; NM_001322195; NM_001322196; NM_001322198; NM_001322199; NM_004972;	ENSG00000096968	HGNC:6192	O60674	Chromatin organization	Telomerase activity;	ALT: ambiguous; Telomerase-mediated: enhancing	Telomerase-mediated	screened	2
H. sapiens (human)	JUN	3725	NM_002228;	ENSG00000177606	HGNC:6204	P05412	RNA transcription and processing	Telomerase activity;	ALT: ambiguous; Telomerase-mediated: repressing	ALT	validated	5
H. sapiens (human)	JUNB	3726	NM_002229;	ENSG00000171223	HGNC:6205	P17275	RNA transcription and processing	Telomerase activity;	ALT: ambiguous; Telomerase-mediated: ambiguous	ambiguous	predicted	2
H. sapiens (human)	JUND	3727	NM_005354; NM_001286968;	ENSG00000130522	HGNC:6206	P17535	RNA transcription and processing	Telomerase activity;	ALT: ambiguous; Telomerase-mediated: enhancing	Telomerase-mediated	predicted	2
H. sapiens (human)	ANOS1	3730	NM_0002163;	ENSG00000011201	HGNC:6211	P23352	Cell membrane / wall		ALT: ambiguous; Telomerase-mediated: ambiguous	ambiguous	screened	2
H. sapiens (human)	KARS	3735	NM_001130089; NM_005548;	ENSG00000065427	HGNC:6215	Q15046	--- not yet entered ---		ALT: ambiguous; Telomerase-mediated: ambiguous	ambiguous	predicted	1
H. sapiens (human)	KCNS3	3790	NM_0012824281; NM_0022524;	ENSG00000170745	HGNC:6302	Q9BQ31	Cell membrane / wall		ALT: ambiguous; Telomerase-mediated: ambiguous	ambiguous	screened	2
H. sapiens (human)	KPNB1	3837	NM_001276453;	ENSG00000108424	HGNC:6400	Q14974	Protein transport		ALT: ambiguous; Telomerase-mediated: ambiguous	ambiguous	screened	2
H. sapiens (human)	KPNA2	3838	NM_0013206111; NM_0022663;	ENSG00000182481	HGNC:6395	P52292	--- not yet entered ---		ALT: ambiguous; Telomerase-mediated: ambiguous	ambiguous	screened	2
H. sapiens (human)	IPO5	3843	NM_002271;	ENSG00000065150	HGNC:6402	O00410	Chromatin organization		ALT: ambiguous; Telomerase-mediated: ambiguous	ambiguous	screened	2
H. sapiens (human)	KRT10	3858	NM_000421;	ENSG00000186395	HGNC:6413	P13645	--- not yet entered ---		ALT: ambiguous; Telomerase-mediated: ambiguous	ambiguous	screened	2
H. sapiens (human)	RPSA	3921	NM_001304288; NM_002295;	ENSG00000168028	HGNC:6502	P08865	Cell membrane / wall		ALT: ambiguous; Telomerase-mediated: ambiguous	ambiguous	screened	2
H. sapiens (human)	LASP1	3927	NM_006148; NM_001271608;	ENSG00000002834	HGNC:6513	Q14847	Cell membrane / wall		ALT: ambiguous; Telomerase-mediated: ambiguous	ambiguous	screened	2
H. sapiens (human)	LCK	3932	NM_0010427712; NM_0013304681; NM_0053564;	ENSG00000182866	HGNC:6524	P06239	Cell differentiation		ALT: ambiguous; Telomerase-mediated: ambiguous	ambiguous	screened	2
H. sapiens (human)	LCP2	3937	NM_005565;	ENSG00000043462	HGNC:6529	Q13094	--- not yet entered ---	Telomerase activity;	ALT: ambiguous; Telomerase-mediated: enhancing	Telomerase-mediated	screened	2
H. sapiens (human)	LDHA	3939	NM_001135239; NM_001165414; NM_001165415; NM_001165416; NM_005566;	ENSG00000134333	HGNC:6535	P00338	--- not yet entered ---		ALT: ambiguous; Telomerase-mediated: ambiguous	ambiguous	screened	2
H. sapiens (human)	LDHB	3945	NM_001174097; NM_001315537; NM_002300;	ENSG00000111716	HGNC:6541	P07195	--- not yet entered ---		ALT: ambiguous; Telomerase-mediated: ambiguous	ambiguous	screened	2
H. sapiens (human)	LGALS1	3956	NM_002305;	ENSG00000100097	HGNC:6561	P09382	Cell differentiation		ALT: ambiguous; Telomerase-mediated: ambiguous	ambiguous	screened	2
H. sapiens (human)	LGALS7	3963	NM_002307;	ENSG00000205076	HGNC:6568	P47929	Cell death		ALT: ambiguous; Telomerase-mediated: ambiguous	ambiguous	screened	2
H. sapiens (human)	LIG1	3978	NM_001289063; NM_001289064; NM_001320970; NM_001320971; NM_000234;	ENSG00000105486	HGNC:6598	P18858	DNA replication and repair	DNA repair / damage response; DNA recombination;	ALT: enhancing; Telomerase-mediated: ambiguous	ALT	predicted	2
H. sapiens (human)	LIG3	3980	NM_013975; NM_002311;	ENSG00000005156	HGNC:6600	P49916	DNA replication and repair	DNA repair / damage response;	ALT: ambiguous; Telomerase-mediated: ambiguous	ambiguous	screened	2
H. sapiens (human)	LIG4	3981	NM_002312; NM_001098268;	ENSG00000174405	HGNC:6601	P49917	DNA replication and repair	DNA repair / damage response;	ALT: ambiguous; Telomerase-mediated: ambiguous	ambiguous	predicted	2
H. sapiens (human)	LMNB1	4001	NM_001198557;	ENSG00000113368	HGNC:6637	P20700	Nuclear organization		ALT: ambiguous; Telomerase-mediated: ambiguous	ambiguous	screened	2
H. sapiens (human)	LTA4H	4048	NM_000895; NM_001256643; NM_001256644;	ENSG00000111144	HGNC:6710	P09960	--- not yet entered ---		ALT: ambiguous; Telomerase-mediated: ambiguous	ambiguous	screened	2
H. sapiens (human)	CAPRIN1	4076	NM_005898; NM_203364;	ENSG00000135387	HGNC:6743	Q14444	Cell membrane / wall		ALT: ambiguous; Telomerase-mediated: ambiguous	ambiguous	screened	2
H. sapiens (human)	MARCKS	4082	NM_002356;	ENSG00000277443	HGNC:6759	P29966	Cellular structure		ALT: ambiguous; Telomerase-mediated: ambiguous	ambiguous	screened	2
H. sapiens (human)	MXD1	4084	NM_001202514; NM_002357; NM_001202513;	ENSG00000059728	HGNC:6761	Q05195	RNA transcription and processing	Gene regulation; Telomerase activity;	ALT: ambiguous; Telomerase-mediated: repressing	ALT	validated	5
H. sapiens (human)	SMAD3	4088	NM_001145104; NM_005902; NM_001145102; NM_001145103;	ENSG00000166949	HGNC:6769	P84022	RNA transcription and processing	Telomerase activity;	ALT: ambiguous; Telomerase-mediated: repressing	ALT	predicted	2
H. sapiens (human)	MAGEA4	4103	NM_001011548; NM_001011549; NM_001011550; NM_002362;	ENSG00000147381	HGNC:6802	P43358	--- not yet entered ---		ALT: ambiguous; Telomerase-mediated: ambiguous	ambiguous	screened	2
H. sapiens (human)	MAP4	4134	NM_001134364; NM_001134365; NM_030884; NM_030885; NM_002375;	ENSG00000047849	HGNC:6862	P27816	--- not yet entered ---		ALT: ambiguous; Telomerase-mediated: ambiguous	ambiguous	screened	2
H. sapiens (human)	MARK3	4140	NM_0011289182; NM_0011289192; NM_0011289202; NM_0011289212; NM_0023766;	ENSG00000075413	HGNC:6897	P27448	--- not yet entered ---		ALT: ambiguous; Telomerase-mediated: ambiguous	ambiguous	screened	2
H. sapiens (human)	MAX	4149	NM_001320415; NM_002382; NM_145112; NM_145113; NM_145114; NM_197957;	ENSG00000125952	HGNC:6913	P61244	RNA transcription and processing	Telomerase activity;	ALT: ambiguous; Telomerase-mediated: enhancing	Telomerase-mediated	screened	2
H. sapiens (human)	MAZ	4150	NM_001276275; NM_001276276; NM_002383; NM_001042539;	ENSG00000103495	HGNC:6914	P56270	RNA transcription and processing	Gene regulation; Telomerase activity;	ALT: ambiguous; Telomerase-mediated: repressing	ALT	validated	6
H. sapiens (human)	MCM2	4171	NM_004526;	ENSG00000073111	HGNC:6944	P49736	Cell cycle	DNA replication;	ALT: ambiguous; Telomerase-mediated: ambiguous	ambiguous	screened	3
H. sapiens (human)	MCM3	4172	NM_002388; NM_001270472;	ENSG00000112118	HGNC:6945	P25205	Cell cycle	DNA replication;	ALT: ambiguous; Telomerase-mediated: ambiguous	ambiguous	screened	2
H. sapiens (human)	MCM4	4173	NM_005914;	ENSG00000104738	HGNC:6947	P33991	Cell cycle	DNA replication;	ALT: ambiguous; Telomerase-mediated: ambiguous	ambiguous	screened	2
H. sapiens (human)	MCM5	4174	NM_006739;	ENSG00000100297	HGNC:6948	P33992	Cell cycle	DNA replication;	ALT: ambiguous; Telomerase-mediated: ambiguous	ambiguous	screened	2
H. sapiens (human)	MCM6	4175	NM_005915;	ENSG00000076003	HGNC:6949	Q14566	Cell cycle	DNA replication;	ALT: ambiguous; Telomerase-mediated: ambiguous	ambiguous	screened	2
H. sapiens (human)	MCM7	4176	NM_005916; NM_001278595;	ENSG00000166508	HGNC:6950	P33993	Cell cycle	DNA replication;	ALT: ambiguous; Telomerase-mediated: ambiguous	ambiguous	screened	3
H. sapiens (human)	MDH1	4190	NM_001199111; NM_001199112; NM_001316374; NM_005917;	ENSG00000014641	HGNC:6970	P40925	--- not yet entered ---		ALT: ambiguous; Telomerase-mediated: ambiguous	ambiguous	screened	2
H. sapiens (human)	MECP2	4204	NM_0011107921; NM_0013163371; NM_0049923;	ENSG00000169057	HGNC:6990	P51608	--- not yet entered ---		ALT: ambiguous; Telomerase-mediated: ambiguous	ambiguous	screened	2
H. sapiens (human)	MAP3K1	4214	NM_005921;	ENSG00000095015	HGNC:6848	Q13233	Signaling	Telomerase activity;	ALT: ambiguous; Telomerase-mediated: enhancing	Telomerase-mediated	screened	2
H. sapiens (human)	MAP3K3	4215	NM_002401; NM_001330431;	ENSG00000198909	HGNC:6855	Q99759	--- not yet entered ---	Telomerase activity;	ALT: ambiguous; Telomerase-mediated: enhancing	Telomerase-mediated	screened	2
H. sapiens (human)	MAP3K4	4216	NM_001291958; NM_001301072; NM_005922; NM_006724;	ENSG00000085511	HGNC:6856	Q9Y6R4	Protein modification	Telomerase activity;	ALT: ambiguous; Telomerase-mediated: enhancing	Telomerase-mediated	screened	2
H. sapiens (human)	MAP3K5	4217	NM_005923;	ENSG00000197442	HGNC:6857	Q99683	Mitochondria	Telomerase activity;	ALT: ambiguous; Telomerase-mediated: repressing	ALT	screened	2
H. sapiens (human)	MEN1	4221	NM_130799; NM_000244; NM_130804; NM_130802; NM_130803; NM_130801; NM_130800;	ENSG00000133895	HGNC:7010	O00255	RNA transcription and processing	Gene regulation; Telomerase activity; Telomere length;	ALT: ambiguous; Telomerase-mediated: repressing	ALT	validated	6
H. sapiens (human)	MET	4233	NM_001324401; NM_001324402; NM_000245;	ENSG00000105976	HGNC:7029	P08581	--- not yet entered ---	Telomerase activity;	ALT: ambiguous; Telomerase-mediated: enhancing	Telomerase-mediated	screened	2
H. sapiens (human)	MITF	4286	NM_198159; NM_198159; NM_001184967; NM_006722; NM_198177; NM_000248; NM_198178; NM_198158; NM_001184968;	ENSG00000187098	HGNC:7105	O75030	RNA transcription and processing	Telomerase activity;	ALT: ambiguous; Telomerase-mediated: enhancing	Telomerase-mediated	predicted	2
H. sapiens (human)	MKI67	4288	NM_002417; NM_001145966;	ENSG00000148773	HGNC:7107	P46013	Cell cycle		ALT: ambiguous; Telomerase-mediated: ambiguous	ambiguous	predicted	1
H. sapiens (human)	MLH1	4292	NM_001167617; NM_001167619; NM_001258271; NM_001258274; NM_001167618; NM_001258273; NM_000249;	ENSG00000076242	HGNC:7127	P40692	Cell cycle	DNA repair / damage response;	ALT: ambiguous; Telomerase-mediated: ambiguous	ambiguous	validated	5
H. sapiens (human)	KMT2A	4297	NM_005933; NM_001197104;	ENSG00000118058	HGNC:7132	Q03164	Chromatin organization	Histone modification / variants; Chromatin structure;	ALT: ambiguous; Telomerase-mediated: ambiguous	ambiguous	predicted	2
H. sapiens (human)	FOXO4	4303	NM_001170931; NM_005938;	ENSG00000184481	HGNC:7139	P98177	--- not yet entered ---		ALT: ambiguous; Telomerase-mediated: ambiguous	ambiguous	predicted	1
H. sapiens (human)	MOV10	4343	NM_001130079; NM_020963; NM_001286072; NM_001321324;	ENSG00000155363	HGNC:7200	Q9HCE1	DNA replication and repair		ALT: ambiguous; Telomerase-mediated: ambiguous	ambiguous	predicted	1
H. sapiens (human)	MPG	4350	NM_001015052; NM_001015054; NM_002434;	ENSG00000103152	HGNC:7211	P29372	--- not yet entered ---		ALT: ambiguous; Telomerase-mediated: ambiguous	ambiguous	screened	2
H. sapiens (human)	MRE11	4361	NM_005590; NM_005591; NM_001330347;	ENSG00000020922	HGNC:7230	P49959	DNA replication and repair	DNA recombination; Telomerase activity; ALT associated PML nuclear bodies (APBs); DNA repair / damage response; DNA replication	ALT: enhancing; Telomerase-mediated: ambiguous	ALT	validated	8
H. sapiens (human)	ABCC1	4363	NM_004996; NM_019902; NM_019862; NM_019898; NM_019899; NM_019900; NM_019901;	ENSG00000103222	HGNC:51	P33527	--- not yet entered ---		ALT: ambiguous; Telomerase-mediated: ambiguous	ambiguous	predicted	1
H. sapiens (human)	MSH2	4436	NM_000251;	ENSG00000095002	HGNC:7325	P43246	DNA replication and repair	DNA repair / damage response; Gene regulation; Telomerase activity;	ALT: ambiguous; Telomerase-mediated: enhancing	Telomerase-mediated	validated	7
H. sapiens (human)	MSH3	4437	NM_002439;	ENSG00000113318	HGNC:7326	P20585	DNA replication and repair	DNA repair / damage response;	ALT: ambiguous; Telomerase-mediated: ambiguous	ambiguous	predicted	2
H. sapiens (human)	MSH4	4438	NM_002440;	ENSG00000057468	HGNC:7327	O15457	DNA replication and repair	DNA repair / damage response;	ALT: ambiguous; Telomerase-mediated: ambiguous	ambiguous	predicted	2
H. sapiens (human)	MSH5	4439	NM_172165; NM_172166; NM_002441;	ENSG00000204410	HGNC:7328	O43196	DNA replication and repair	DNA repair / damage response;	ALT: ambiguous; Telomerase-mediated: ambiguous	ambiguous	predicted	2
H. sapiens (human)	MSN	4478	NM_002444;	ENSG00000147065	HGNC:7373	P26038	Cell membrane / wall		ALT: ambiguous; Telomerase-mediated: ambiguous	ambiguous	screened	2
H. sapiens (human)	MT1X	4501	NM_005952;	ENSG00000187193	HGNC:7405	P80297	--- not yet entered ---		ALT: ambiguous; Telomerase-mediated: ambiguous	ambiguous	screened	2
H. sapiens (human)	MT3	4504	NM_005954;	ENSG00000087250	HGNC:7408	P25713	--- not yet entered ---		ALT: ambiguous; Telomerase-mediated: ambiguous	ambiguous	screened	2
H. sapiens (human)	MUTYH	4595	NM_001048171; NM_001048174; NM_001293190; NM_001293196; NM_001048172; NM_001048173; NM_001293191; NM_001293192; NM_001293195; NM_001128425;	ENSG00000132781	HGNC:7527	Q9UIF7	DNA replication and repair	DNA repair / damage response;	ALT: ambiguous; Telomerase-mediated: ambiguous	ambiguous	predicted	2
H. sapiens (human)	MVK	4598	NM_000431; NM_001114185; NM_001301182;	ENSG00000110921	HGNC:7530	Q03426	Metabolism	Telomerase activity;	ALT: ambiguous; Telomerase-mediated: enhancing	Telomerase-mediated	screened	3
H. sapiens (human)	MXI1	4601	NM_001008541; NM_005962; NM_130439;	ENSG00000119950	HGNC:7534	P50539	RNA transcription and processing	Telomerase activity;	ALT: ambiguous; Telomerase-mediated: ambiguous	ambiguous	predicted	2
H. sapiens (human)	MYB	4602	NM_001161657; NM_001161656; NM_001130173; NM_001161658; NM_005375; NM_001161659; NM_001161660; NM_001130172;	ENSG00000118513	HGNC:7545	P10242	RNA transcription and processing	Telomerase activity;	ALT: ambiguous; Telomerase-mediated: enhancing	Telomerase-mediated	predicted	2
H. sapiens (human)	MYC	4609	NM_002467;	ENSG00000136997	HGNC:7553	P01106	Cell cycle	Gene regulation; Telomerase activity;	ALT: ambiguous; Telomerase-mediated: enhancing	Telomerase-mediated	validated	6
H. sapiens (human)	MYCN	4613	NM_001293228; NM_001293233; NM_001293231; NM_005378;	ENSG00000134323	HGNC:7559	P04198	RNA transcription and processing	Gene regulation; Telomerase activity;	ALT: ambiguous; Telomerase-mediated: enhancing	Telomerase-mediated	validated	6
H. sapiens (human)	MYF5	4617	NM_005593;	ENSG00000111049	HGNC:7565	P13349	RNA transcription and processing	Telomerase activity;	ALT: ambiguous; Telomerase-mediated: ambiguous	ambiguous	predicted	2
H. sapiens (human)	MYF6	4618	NM_002469;	ENSG00000111046	HGNC:7566	P23409	Cell differentiation	Telomerase activity;	ALT: ambiguous; Telomerase-mediated: ambiguous	ambiguous	predicted	2
H. sapiens (human)	MYH9	4627	NM_0024735;	ENSG00000100345	HGNC:7579	P35579	--- not yet entered ---		ALT: ambiguous; Telomerase-mediated: ambiguous	ambiguous	screened	2
H. sapiens (human)	MYH10	4628	NM_0012560121; NM_0012560951; NM_0059643;	ENSG00000133026	HGNC:7568	P35580	--- not yet entered ---		ALT: ambiguous; Telomerase-mediated: ambiguous	ambiguous	screened	2
H. sapiens (human)	MYO1C	4641	NM_0010807791; NM_0010809501; NM_0333754;	ENSG00000197879	HGNC:7597	O00159	--- not yet entered ---		ALT: ambiguous; Telomerase-mediated: ambiguous	ambiguous	screened	2
H. sapiens (human)	MYO10	4651	NM_0123342;	ENSG00000145555	HGNC:7593	Q9HD67	--- not yet entered ---		ALT: ambiguous; Telomerase-mediated: ambiguous	ambiguous	screened	2
H. sapiens (human)	MYOG	4656	NM_002479;	ENSG00000122180	HGNC:7612	P15173	RNA transcription and processing	Telomerase activity;	ALT: ambiguous; Telomerase-mediated: ambiguous	ambiguous	predicted	2
H. sapiens (human)	NACA	4666	NM_001113201; NM_001113203; NM_001320193; NM_001320194; NM_001113202; NM_005594;	ENSG00000196531	HGNC:7629	E9PAV3	Protein synthesis and degradation		ALT: ambiguous; Telomerase-mediated: ambiguous	ambiguous	screened	2
H. sapiens (human)	HNRNPM	4670	NM_001297418; NM_005968; NM_031203;	ENSG00000099783	HGNC:5046	P52272	--- not yet entered ---		ALT: ambiguous; Telomerase-mediated: ambiguous	ambiguous	predicted	1
H. sapiens (human)	NAP1L1	4673	NM_001307924; NM_001330231; NM_001330232; NM_004537; NM_139207;	ENSG00000187109	HGNC:7637	P55209	Chromatin organization		ALT: ambiguous; Telomerase-mediated: ambiguous	ambiguous	screened	2
H. sapiens (human)	NASP	4678	NM_001195193; NM_002482; NM_152298; NM_172164;	ENSG00000132780	HGNC:7644	P49321	Chromatin organization		ALT: ambiguous; Telomerase-mediated: ambiguous	ambiguous	screened	2
H. sapiens (human)	NBN	4683	NM_002485; NM_001024688;	ENSG00000104320	HGNC:7652	O60934	Cell cycle	DNA repair / damage response; ALT associated PML nuclear bodies (APBs); DNA replication; Extrachromosomal telomeric repeat formation; Shelterin binding	ALT: enhancing; Telomerase-mediated: ambiguous	ALT	validated	9
H. sapiens (human)	NCBP1	4686	NM_002486;	ENSG00000136937	HGNC:7658	Q09161	--- not yet entered ---		ALT: ambiguous; Telomerase-mediated: ambiguous	ambiguous	predicted	1
H. sapiens (human)	NCL	4691	NM_005381;	ENSG00000115053	HGNC:7667	P19338	Chromatin organization	Telomere repeat binding;	ALT: ambiguous; Telomerase-mediated: ambiguous	ambiguous	screened	2
H. sapiens (human)	SEPT2	4735	NM_001008491; NM_001008492; NM_001282972; NM_001282973; NM_001321029; NM_001321035; NM_001321030; NM_001321031; NM_001321032; NM_001321033; NM_001321034; NM_004404;	ENSG00000168385	HGNC:7729	Q15019	Cell cycle		ALT: ambiguous; Telomerase-mediated: ambiguous	ambiguous	screened	2
H. sapiens (human)	RPL10A	4736	NM_007104;	ENSG00000198755	HGNC:10299	P62906	--- not yet entered ---		ALT: ambiguous; Telomerase-mediated: ambiguous	ambiguous	predicted	1
H. sapiens (human)	NEFL	4747	NM_006158;	ENSG00000277586	HGNC:7739	P07196	--- not yet entered ---		ALT: ambiguous; Telomerase-mediated: ambiguous	ambiguous	screened	2
H. sapiens (human)	NEK2	4751	NM_001204182; NM_001204183; NM_002497;	ENSG00000117650	HGNC:7745	P51955	Cell cycle	Telomerase activity;	ALT: ambiguous; Telomerase-mediated: enhancing	Telomerase-mediated	screened	2
H. sapiens (human)	NFATC1	4772	NM_001278669; NM_001278670; NM_001278672; NM_001278673; NM_001278675; NM_006162; NM_172387; NM_172388; NM_172389; NM_172390;	ENSG00000131196	HGNC:7775	O95644	RNA transcription and processing	Telomerase activity;	ALT: ambiguous; Telomerase-mediated: ambiguous	ambiguous	predicted	2
H. sapiens (human)	NFATC2	4773	NM_001136021; NM_001258292; NM_001258294; NM_001258295; NM_001258296; NM_001258297; NM_012340; NM_173091;	ENSG00000101096	HGNC:7776	Q13469	RNA transcription and processing	Gene regulation; Telomerase activity;	ALT: ambiguous; Telomerase-mediated: enhancing	Telomerase-mediated	validated	6
H. sapiens (human)	NFKB1	4790	NM_001165412; NM_003998; NM_001165412; NM_003998;	ENSG00000109320	HGNC:7794	P19838	Signaling	Telomerase activity; Gene regulation;	ALT: ambiguous; Telomerase-mediated: enhancing	Telomerase-mediated	validated	6
H. sapiens (human)	NFKB2	4791	NM_001077494; NM_001261403; NM_001288724; NM_001322934; NM_001322935; NM_002502;	ENSG00000077150	HGNC:7795	Q00653	RNA transcription and processing	Telomerase activity;	ALT: ambiguous; Telomerase-mediated: ambiguous	ambiguous	predicted	2
H. sapiens (human)	NFRKB	4798	NM_006165; NM_001143835;	ENSG00000170322	HGNC:7802	Q6P4R8	DNA replication and repair		ALT: ambiguous; Telomerase-mediated: ambiguous	ambiguous	screened	2
H. sapiens (human)	NFX1	4799	NM_002504 ; NM_147133; NM_002504; NM_001318758; NM_147134;	ENSG00000086102	HGNC:7803	Q12986	RNA transcription and processing	Gene regulation; Telomerase activity;	ALT: ambiguous; Telomerase-mediated: ambiguous	ambiguous	validated	6
H. sapiens (human)	NME4	4833	NM_0012864331; NM_0012864351; NM_0012864361; NM_0012864381; NM_0012864391; NM_0012864401; NM_0050092;	ENSG00000103202	HGNC:7852	O00746	--- not yet entered ---		ALT: ambiguous; Telomerase-mediated: ambiguous	ambiguous	screened	2
H. sapiens (human)	NONO	4841	NM_001145408; NM_001145409; NM_001145410; NM_007363;	ENSG00000147140	HGNC:7871	Q15233	DNA replication and repair		ALT: ambiguous; Telomerase-mediated: ambiguous	ambiguous	screened	2
H. sapiens (human)	NOS3	4846	NM_000603; NM_001160109; NM_001160110; NM_001160111;	ENSG00000164867	HGNC:7876	P29474	Signaling	Gene regulation; Telomerase activity;	ALT: ambiguous; Telomerase-mediated: enhancing	Telomerase-mediated	validated	6
H. sapiens (human)	CNOT2	4848	NM_001199302; NM_001199303; NM_014515;	ENSG00000111596	HGNC:7878	Q9NZN8	--- not yet entered ---		ALT: ambiguous; Telomerase-mediated: ambiguous	ambiguous	predicted	1
H. sapiens (human)	CNOT4	4850	NM_001008225; NM_013316; NM_001190847; NM_001190848; NM_001190849; NM_001190850;	ENSG00000080802	HGNC:7880	O95628	--- not yet entered ---		ALT: ambiguous; Telomerase-mediated: ambiguous	ambiguous	predicted	1
H. sapiens (human)	NPM1	4869	NM_001037738; NM_002520; NM_199185;	ENSG00000181163	HGNC:7910	P06748	DNA replication and repair		ALT: ambiguous; Telomerase-mediated: ambiguous	ambiguous	screened	2
H. sapiens (human)	YBX1	4904	NM_004559;	ENSG00000065978	HGNC:8014	P67809	DNA replication and repair		ALT: ambiguous; Telomerase-mediated: ambiguous	ambiguous	screened	2
H. sapiens (human)	NTRK1	4914	NM_002529; NM_001007792;	ENSG00000198400	HGNC:8031	P04629	--- not yet entered ---	Telomerase activity;	ALT: ambiguous; Telomerase-mediated: enhancing	Telomerase-mediated	screened	2
H. sapiens (human)	NUMA1	4926	NM_006185; NM_001286561;	ENSG00000137497	HGNC:8059	Q14980	Cell cycle		ALT: ambiguous; Telomerase-mediated: ambiguous	ambiguous	screened	2
H. sapiens (human)	NUP98	4928	NM_005387; NM_016320; NM_139131; NM_139132;	ENSG00000110713	HGNC:8068	P52948	Nuclear organization		ALT: ambiguous; Telomerase-mediated: ambiguous	ambiguous	predicted	1
H. sapiens (human)	NVL	4931	NM_001243146; NM_001243147; NM_002533; NM_206840;	ENSG00000143748	HGNC:8070	O15381	Telomere biology	Telomerase activity;	ALT: ambiguous; Telomerase-mediated: enhancing	Telomerase-mediated	predicted	3
H. sapiens (human)	OCM2	4951	NM_006188;	ENSG00000135175	HGNC:34396	P0CE71	--- not yet entered ---		ALT: ambiguous; Telomerase-mediated: ambiguous	ambiguous	screened	2
H. sapiens (human)	OGG1	4968	NM_002542; NM_016829; NM_016819; NM_016820; NM_016821; NM_016826; NM_016827; NM_016828;	ENSG00000114026	HGNC:8125	O15527	DNA replication and repair		ALT: ambiguous; Telomerase-mediated: ambiguous	ambiguous	predicted	1
H. sapiens (human)	OPA1	4976	NM_0013546631; NM_0013546641; NM_0155602; NM_1308312; NM_1308322; NM_1308332; NM_1308342; NM_1308352; NM_1308362; NM_1308372;	ENSG00000198836	HGNC:8140	O60313	--- not yet entered ---		ALT: ambiguous; Telomerase-mediated: ambiguous	ambiguous	screened	2
H. sapiens (human)	OPHN1	4983	NM_002547;	ENSG00000079482	HGNC:8148	O60890	--- not yet entered ---		ALT: ambiguous; Telomerase-mediated: ambiguous	ambiguous	predicted	1
H. sapiens (human)	ORC1	4998	NM_001190818; NM_001190819; NM_004153;	ENSG00000085840	HGNC:8487	Q13415	Cell cycle	DNA replication; TERRA;	ALT: ambiguous; Telomerase-mediated: ambiguous	ambiguous	validated	6
H. sapiens (human)	ORC2	4999	NM_006190;	ENSG00000115942	HGNC:8488	Q13416	Cell cycle	DNA replication; TERRA;	ALT: ambiguous; Telomerase-mediated: ambiguous	ambiguous	validated	6
H. sapiens (human)	ORC4	5000	NM_001190879; NM_001190882; NM_181741; NM_181742; NM_001190881; NM_002552;	ENSG00000115947	HGNC:8490	O43929	Cell cycle	DNA replication; TERRA;	ALT: ambiguous; Telomerase-mediated: ambiguous	ambiguous	validated	6
H. sapiens (human)	ORC5	5001	NM_002553; NM_001197292;	ENSG00000164815	HGNC:8491	O43913	Cell cycle	DNA replication; TERRA;	ALT: ambiguous; Telomerase-mediated: ambiguous	ambiguous	screened	3
H. sapiens (human)	OXCT1	5019	NM_000436;	ENSG00000083720	HGNC:8527	P55809	Mitochondria		ALT: ambiguous; Telomerase-mediated: ambiguous	ambiguous	screened	2
H. sapiens (human)	PA2G4	5036	NM_006191;	ENSG00000170515	HGNC:8550	Q9UQ80	RNA transcription and processing		ALT: ambiguous; Telomerase-mediated: ambiguous	ambiguous	screened	3
H. sapiens (human)	PEBP1	5037	NM_002567;	ENSG00000089220	HGNC:8630	P30086	Signaling		ALT: ambiguous; Telomerase-mediated: ambiguous	ambiguous	screened	2
H. sapiens (human)	PAFAH1B1	5048	NM_000430;	ENSG00000007168	HGNC:8574	P43034	--- not yet entered ---		ALT: ambiguous; Telomerase-mediated: ambiguous	ambiguous	predicted	1
H. sapiens (human)	PAFAH1B3	5050	NM_001145939; NM_001145940; NM_002573;	ENSG00000079462	HGNC:8576	Q15102	--- not yet entered ---		ALT: ambiguous; Telomerase-mediated: ambiguous	ambiguous	screened	2
H. sapiens (human)	PRDX1	5052	NM_001202431; NM_002574; NM_181696; NM_181697;	ENSG00000117450	HGNC:9352	Q06830	--- not yet entered ---		ALT: ambiguous; Telomerase-mediated: ambiguous	ambiguous	screened	2
H. sapiens (human)	PALM	5064	NM_001040134; NM_002579;	ENSG00000099864	HGNC:8594	O75781	Cell membrane / wall		ALT: ambiguous; Telomerase-mediated: ambiguous	ambiguous	screened	2
H. sapiens (human)	PAX5	5079	NM_001280553; NM_001280552; NM_001280550; NM_001280548; NM_016734; NM_001280554; NM_001280547; NM_001280556; NM_001280551; NM_001280549; NM_001280555;	ENSG00000196092	HGNC:8619	Q02548	RNA transcription and processing	Gene regulation; Telomerase activity;	ALT: ambiguous; Telomerase-mediated: enhancing	Telomerase-mediated	validated	6
H. sapiens (human)	PC	5091	NM_000920; NM_001040716; NM_022172;	ENSG00000173599	HGNC:8636	P11498	Mitochondria		ALT: ambiguous; Telomerase-mediated: ambiguous	ambiguous	screened	2
H. sapiens (human)	PCBP1	5093	NM_0061963;	ENSG00000169564	HGNC:8647	Q15365	--- not yet entered ---		ALT: ambiguous; Telomerase-mediated: ambiguous	ambiguous	screened	2
H. sapiens (human)	PCK1	5105	NM_002591;	ENSG00000124253	HGNC:8724	P35558	--- not yet entered ---	Telomerase activity;	ALT: ambiguous; Telomerase-mediated: repressing	ALT	screened	2
H. sapiens (human)	PCMT1	5110	NM_0012520491; NM_0012520501; NM_0012520511; NM_0012520521; NM_0012520531; NM_0013604521; NM_0013604561; NM_0053892;	ENSG00000120265	HGNC:8728	P22061	--- not yet entered ---		ALT: ambiguous; Telomerase-mediated: ambiguous	ambiguous	screened	2
H. sapiens (human)	PCNA	5111	NM_002592;	ENSG00000132646	HGNC:8729	P12004	Cell cycle	DNA repair / damage response; ALT associated PML nuclear bodies (APBs); DNA replication; DNA recombination;	ALT: ambiguous; Telomerase-mediated: ambiguous	ambiguous	validated	7
H. sapiens (human)	PCNT	5116	NM_001315529; NM_006031;	ENSG00000160299	HGNC:16068	O95613	--- not yet entered ---		ALT: ambiguous; Telomerase-mediated: ambiguous	ambiguous	predicted	2
H. sapiens (human)	PCP4	5121	NM_006198;	ENSG00000183036	HGNC:8742	P48539	--- not yet entered ---		ALT: ambiguous; Telomerase-mediated: ambiguous	ambiguous	screened	2
H. sapiens (human)	CDK16	5127	NM_001170460; NM_033018; NM_006201;	ENSG00000102225	HGNC:8749	Q00536	--- not yet entered ---		ALT: ambiguous; Telomerase-mediated: ambiguous	ambiguous	predicted	1
H. sapiens (human)	CDK17	5128	NM_001170464; NM_002595;	ENSG00000059758	HGNC:8750	Q00537	Chromatin organization		ALT: ambiguous; Telomerase-mediated: ambiguous	ambiguous	predicted	1
H. sapiens (human)	CDK18	5129	NM_002596; NM_212503; NM_212502;	ENSG00000117266	HGNC:8751	Q07002	--- not yet entered ---		ALT: ambiguous; Telomerase-mediated: ambiguous	ambiguous	predicted	1
H. sapiens (human)	PDCD2	5134	NM_0011994611; NM_0011994621; NM_0011994631; NM_0011994641; NM_0025983; NM_1447812;	ENSG00000071994	HGNC:8762	Q16342	Cell death		ALT: ambiguous; Telomerase-mediated: ambiguous	ambiguous	screened	2
H. sapiens (human)	PDE1B	5153	NM_000924; NM_001165975; NM_001288768; NM_001288769; NM_001315534; NM_001315535;	ENSG00000123360	HGNC:8775	Q01064	--- not yet entered ---		ALT: ambiguous; Telomerase-mediated: ambiguous	ambiguous	screened	2
H. sapiens (human)	PDGFRA	5156	NM_006206;	ENSG00000134853	HGNC:8803	P16234			ALT: enhancing; Telomerase-mediated: ambiguous	ALT	validated	4
H. sapiens (human)	PDK1	5163	NM_001278549; NM_002610;	ENSG00000152256	HGNC:8809	Q15118	Mitochondria		ALT: ambiguous; Telomerase-mediated: ambiguous	ambiguous	predicted	1
H. sapiens (human)	PDK2	5164	NM_001199898; NM_002611; NM_001199899; NM_001199900;	ENSG00000005882	HGNC:8810	Q15119	Mitochondria		ALT: ambiguous; Telomerase-mediated: ambiguous	ambiguous	predicted	1
H. sapiens (human)	PDK3	5165	NM_001142386; NM_005391;	ENSG00000067992	HGNC:8811	Q15120	Mitochondria		ALT: ambiguous; Telomerase-mediated: ambiguous	ambiguous	predicted	1
H. sapiens (human)	PDK4	5166	NM_002612;	ENSG00000004799	HGNC:8812	Q16654	Mitochondria		ALT: ambiguous; Telomerase-mediated: ambiguous	ambiguous	predicted	1
H. sapiens (human)	PEPD	5184	NM_000285; NM_001166056; NM_001166057;	ENSG00000124299	HGNC:8840	P12955	--- not yet entered ---		ALT: ambiguous; Telomerase-mediated: ambiguous	ambiguous	screened	2
H. sapiens (human)	PFDN1	5201	NM_002622;	ENSG00000113068	HGNC:8866	O60925	Protein synthesis and degradation		ALT: ambiguous; Telomerase-mediated: ambiguous	ambiguous	predicted	1
H. sapiens (human)	PFKL	5211	NM_0010020212; NM_0026265;	ENSG00000141959	HGNC:8876	P17858	--- not yet entered ---		ALT: ambiguous; Telomerase-mediated: ambiguous	ambiguous	screened	2
H. sapiens (human)	PFKP	5214	NM_001242339; NM_001323067; NM_001323068; NM_001323069; NM_001323070; NM_001323071; NM_001323072; NM_001323073; NM_001323074; NM_001345944; NM_002627;	ENSG00000067057	HGNC:8878	Q01813	--- not yet entered ---		ALT: ambiguous; Telomerase-mediated: ambiguous	ambiguous	screened	2
H. sapiens (human)	CDK14	5218	NM_001287135; NM_012395; NM_001287136; NM_001287137;	ENSG00000058091	HGNC:8883	O94921	--- not yet entered ---		ALT: ambiguous; Telomerase-mediated: ambiguous	ambiguous	predicted	1
H. sapiens (human)	PGD	5226	NM_001304451; NM_001304452; NM_002631;	ENSG00000142657	HGNC:8891	P52209	--- not yet entered ---		ALT: ambiguous; Telomerase-mediated: ambiguous	ambiguous	screened	2
H. sapiens (human)	PGM1	5236	NM_001172818; NM_001172819; NM_002633;	ENSG00000079739	HGNC:8905	P36871	--- not yet entered ---		ALT: ambiguous; Telomerase-mediated: ambiguous	ambiguous	screened	2
H. sapiens (human)	PHF1	5252	NM_002636;	ENSG00000112511	HGNC:8919	O43189	Chromatin organization		ALT: ambiguous; Telomerase-mediated: ambiguous	ambiguous	predicted	1
H. sapiens (human)	PIK3C2A	5286	NM_001321378; NM_002645; NM_001321380;	ENSG00000011405	HGNC:8971	O00443	Cell membrane / wall		ALT: ambiguous; Telomerase-mediated: ambiguous	ambiguous	predicted	1
H. sapiens (human)	PIK3C2B	5287	NM_002646;	ENSG00000133056	HGNC:8972	O00750	--- not yet entered ---	Telomerase activity;	ALT: ambiguous; Telomerase-mediated: enhancing	Telomerase-mediated	screened	2
H. sapiens (human)	PIK3C2G	5288	NM_001288772; NM_004570; NM_001288774;	ENSG00000139144	HGNC:8973	O75747	--- not yet entered ---		ALT: ambiguous; Telomerase-mediated: ambiguous	ambiguous	predicted	1
H. sapiens (human)	PIK3C3	5289	NM_001308020; NM_002647;	ENSG00000078142	HGNC:8974	Q8NEB9	Cell membrane / wall		ALT: ambiguous; Telomerase-mediated: ambiguous	ambiguous	predicted	1
H. sapiens (human)	PIK3CA	5290	NM_006218;	ENSG00000121879	HGNC:8975	P42336	Cell membrane / wall		ALT: ambiguous; Telomerase-mediated: ambiguous	ambiguous	predicted	1
H. sapiens (human)	PIK3CB	5291	NM_001256045; NM_006219;	ENSG00000051382	HGNC:8976	P42338	Cell membrane / wall		ALT: ambiguous; Telomerase-mediated: ambiguous	ambiguous	predicted	1
H. sapiens (human)	PIK3CD	5293	NM_005026;	ENSG00000171608	HGNC:8977	O00329	Cell membrane / wall		ALT: ambiguous; Telomerase-mediated: ambiguous	ambiguous	predicted	1
H. sapiens (human)	PIK3CG	5294	NM_001282426; NM_002649; NM_001282427;	ENSG00000105851	HGNC:8978	P48736	Cell membrane / wall		ALT: ambiguous; Telomerase-mediated: ambiguous	ambiguous	predicted	1
H. sapiens (human)	PIN1	5300	NM_006221;	ENSG00000127445	HGNC:8988	Q13526	Protein modification	Telomere length;	ALT: ambiguous; Telomerase-mediated: ambiguous	ambiguous	validated	5
H. sapiens (human)	PITX1	5307	NM_002653;	ENSG00000069011	HGNC:9004	P78337	RNA transcription and processing	Gene regulation; Telomerase activity;	ALT: ambiguous; Telomerase-mediated: repressing	ALT	validated	6
H. sapiens (human)	PKLR	5313	NM_000298; NM_181871;	ENSG00000143627	HGNC:9020	P30613	--- not yet entered ---		ALT: ambiguous; Telomerase-mediated: ambiguous	ambiguous	predicted	1
H. sapiens (human)	PKM	5315	NM_001206796; NM_001206797; NM_001206798; NM_001206799; NM_001316318; NM_002654; NM_182470; NM_182471;	ENSG00000067225	HGNC:9021	P14618	--- not yet entered ---		ALT: ambiguous; Telomerase-mediated: ambiguous	ambiguous	screened	2
H. sapiens (human)	PLAT	5327	NM_0009304; NM_0013191891; NM_0330113;	ENSG00000104368	HGNC:9051	P00750	--- not yet entered ---		ALT: ambiguous; Telomerase-mediated: ambiguous	ambiguous	screened	2
H. sapiens (human)	PLCB2	5330	NM_001284297; NM_001284298; NM_001284299; NM_004573;	ENSG00000137841	HGNC:9055	Q00722	--- not yet entered ---		ALT: ambiguous; Telomerase-mediated: ambiguous	ambiguous	predicted	1
H. sapiens (human)	PLCB3	5331	NM_000932; NM_001184883; NM_001316314;	ENSG00000149782	HGNC:9056	Q01970	--- not yet entered ---		ALT: ambiguous; Telomerase-mediated: ambiguous	ambiguous	predicted	1
H. sapiens (human)	PLCB4	5332	NM_000933; NM_001172646; NM_182797;	ENSG00000101333	HGNC:9059	Q15147	--- not yet entered ---		ALT: ambiguous; Telomerase-mediated: ambiguous	ambiguous	predicted	1
H. sapiens (human)	PLCD1	5333	NM_001130964; NM_006225;	ENSG00000187091	HGNC:9060	P51178	--- not yet entered ---		ALT: ambiguous; Telomerase-mediated: ambiguous	ambiguous	predicted	1
H. sapiens (human)	PLCL1	5334	NM_006226;	ENSG00000115896	HGNC:9063	Q15111	--- not yet entered ---		ALT: ambiguous; Telomerase-mediated: ambiguous	ambiguous	predicted	1
H. sapiens (human)	PLCG1	5335	NM_002660; NM_182811;	ENSG00000124181	HGNC:9065	P19174	--- not yet entered ---		ALT: ambiguous; Telomerase-mediated: ambiguous	ambiguous	predicted	1
H. sapiens (human)	PLCG2	5336	NM_002661;	ENSG00000197943	HGNC:9066	P16885	--- not yet entered ---		ALT: ambiguous; Telomerase-mediated: ambiguous	ambiguous	predicted	1
H. sapiens (human)	PLK1	5347	NM_005030;	ENSG00000166851	HGNC:9077	P53350	Cell cycle		ALT: ambiguous; Telomerase-mediated: ambiguous	ambiguous	predicted	1
H. sapiens (human)	PLOD1	5351	NM_0003023; NM_0013163201;	ENSG00000083444	HGNC:9081	Q02809	--- not yet entered ---		ALT: ambiguous; Telomerase-mediated: ambiguous	ambiguous	screened	2
H. sapiens (human)	PLOD2	5352	NM_0009352; NM_1829432;	ENSG00000152952	HGNC:9082	O00469	--- not yet entered ---		ALT: ambiguous; Telomerase-mediated: ambiguous	ambiguous	screened	2
H. sapiens (human)	PML	5371	NM_033238; NM_033250; NM_033239; NM_033240; NM_033244; NM_033246; NM_033247; NM_033249; NM_002675;	ENSG00000140464	HGNC:9113	P29590	Nuclear organization	ALT associated PML nuclear bodies (APBs); Sumoylation; DNA repair / damage response;	ALT: enhancing; Telomerase-mediated: ambiguous	ALT	validated	9
H. sapiens (human)	PMS1	5378	NM_001128143; NM_001128144; NM_001289408; NM_001289409; NM_001321044; NM_001321051; NM_001321045; NM_001321046; NM_001321047; NM_001321048; NM_001321049; NM_000534;	ENSG00000064933	HGNC:9121	P54277	DNA replication and repair	DNA repair / damage response;	ALT: ambiguous; Telomerase-mediated: ambiguous	ambiguous	predicted	2
H. sapiens (human)	PMS2	5395	NM_001322003; NM_001322015; NM_001322004; NM_001322005; NM_001322006; NM_001322007; NM_001322008; NM_001322009; NM_001322010; NM_001322011; NM_001322012; NM_001322013; NM_001322014; NM_000535;	ENSG00000122512	HGNC:9122	P54278	DNA replication and repair	DNA repair / damage response;	ALT: ambiguous; Telomerase-mediated: enhancing	Telomerase-mediated	screened	2
H. sapiens (human)	PNMT	5409	NM_002686;	ENSG00000141744	HGNC:9160	P11086	--- not yet entered ---		ALT: ambiguous; Telomerase-mediated: ambiguous	ambiguous	screened	2
H. sapiens (human)	POLA1	5422	NM_016937; NM_001330360;	ENSG00000101868	HGNC:9173	P09884	DNA replication and repair	DNA replication; DNA recombination;	ALT: enhancing; Telomerase-mediated: ambiguous	ALT	predicted	2
H. sapiens (human)	POLD1	5424	NM_001256849;	ENSG00000062822	HGNC:9175	P28340	DNA replication and repair	DNA replication; DNA recombination;	ALT: enhancing; Telomerase-mediated: ambiguous	ALT	screened	4
H. sapiens (human)	POLD2	5425	NM_001127218;	ENSG00000106628	HGNC:9176	P49005	DNA replication and repair	DNA replication; DNA recombination;	ALT: enhancing; Telomerase-mediated: ambiguous	ALT	predicted	2
H. sapiens (human)	POLE	5426	NM_006231;	ENSG00000177084	HGNC:9177	Q07864	DNA replication and repair	DNA replication; DNA recombination;	ALT: enhancing; Telomerase-mediated: ambiguous	ALT	predicted	2
H. sapiens (human)	POLE2	5427	NM_001197330; NM_001197331; NM_002692;	ENSG00000100479	HGNC:9178	P56282	DNA replication and repair	DNA replication; DNA recombination;	ALT: enhancing; Telomerase-mediated: ambiguous	ALT	screened	3
H. sapiens (human)	POLH	5429	NM_001291969; NM_001291970; NM_006502;	ENSG00000170734	HGNC:9181	Q9Y253	DNA replication and repair	DNA recombination; DNA repair / damage response;	ALT: enhancing; Telomerase-mediated: ambiguous	ALT	validated	6
H. sapiens (human)	POLR2B	5431	NM_001303269; NM_001303268; NM_000938;	ENSG00000047315	HGNC:9188	P30876	RNA transcription and processing		ALT: ambiguous; Telomerase-mediated: ambiguous	ambiguous	screened	2
H. sapiens (human)	POLR2D	5433	NM_004805;	ENSG00000144231	HGNC:9191	O15514	RNA transcription and processing		ALT: ambiguous; Telomerase-mediated: ambiguous	ambiguous	predicted	1
H. sapiens (human)	POLR2E	5434	NM_001316323; NM_001316324; NM_002695;	ENSG00000099817	HGNC:9192	P19388	RNA transcription and processing		ALT: ambiguous; Telomerase-mediated: ambiguous	ambiguous	screened	2
H. sapiens (human)	POLR2G	5436	NM_002696;	ENSG00000168002	HGNC:9194	P62487	RNA transcription and processing		ALT: ambiguous; Telomerase-mediated: ambiguous	ambiguous	predicted	1
H. sapiens (human)	POLR2I	5438	NM_006233;	ENSG00000105258	HGNC:9196	P36954	RNA transcription and processing		ALT: ambiguous; Telomerase-mediated: ambiguous	ambiguous	predicted	1
H. sapiens (human)	POR	5447	NM_000941;	ENSG00000127948	HGNC:9208	P16435	--- not yet entered ---		ALT: ambiguous; Telomerase-mediated: ambiguous	ambiguous	predicted	1
H. sapiens (human)	POU5F1	5460	NM_001173531; NM_001285986; NM_001285987; NM_002701; NM_203289;	ENSG00000230336	HGNC:9221	Q01860	RNA transcription and processing	Telomerase activity;	ALT: ambiguous; Telomerase-mediated: ambiguous	ambiguous	predicted	2
H. sapiens (human)	PPARG	5468	NM_005037; NM_015869; NM_138711; NM_138712;	ENSG00000132170	HGNC:9236	P37231	RNA transcription and processing	Telomerase activity;	ALT: ambiguous; Telomerase-mediated: repressing	ALT	predicted	2
H. sapiens (human)	PPM1G	5496	NM_177983;	ENSG00000115241	HGNC:9278	O15355	--- not yet entered ---		ALT: ambiguous; Telomerase-mediated: ambiguous	ambiguous	screened	2
H. sapiens (human)	PPP1CA	5499	NM_002708; NM_001008709;	ENSG00000172531	HGNC:9281	P62136	Chromatin organization	Protein modification;	ALT: ambiguous; Telomerase-mediated: ambiguous	ambiguous	predicted	2
H. sapiens (human)	PPP1CB	5500	NM_206876; NM_206877; NM_002709;	ENSG00000213639	HGNC:9282	P62140	Chromatin organization	Protein modification;	ALT: ambiguous; Telomerase-mediated: ambiguous	ambiguous	screened	2
H. sapiens (human)	PPP1CC	5501	NM_002710; NM_001244974;	ENSG00000186298	HGNC:9283	P36873	Chromatin organization	Protein modification;	ALT: ambiguous; Telomerase-mediated: ambiguous	ambiguous	screened	3
H. sapiens (human)	PPP1R2	5504	NM_001291504; NM_001291505; NM_001316325; NM_006241;	ENSG00000184203	HGNC:9288	P41236	--- not yet entered ---		ALT: ambiguous; Telomerase-mediated: ambiguous	ambiguous	screened	2
H. sapiens (human)	PPP1R7	5510	NM_001282409; NM_001282414; NM_001282410; NM_001282411; NM_001282412; NM_001282413; NM_002712;	ENSG00000115685	HGNC:9295	Q15435	--- not yet entered ---		ALT: ambiguous; Telomerase-mediated: ambiguous	ambiguous	screened	2
H. sapiens (human)	PPP1R10	5514	NM_002714;	ENSG00000204569	HGNC:9284	Q96QC0	Chromatin organization	Shelterin binding;	ALT: ambiguous; Telomerase-mediated: ambiguous	ambiguous	validated	6
H. sapiens (human)	PPP2CA	5515	NM_0013550191; NM_0027153;	ENSG00000113575	HGNC:9299	P67775	--- not yet entered ---		ALT: ambiguous; Telomerase-mediated: ambiguous	ambiguous	screened	2
H. sapiens (human)	PPP2CB	5516	NM_0010095521;	ENSG00000104695	HGNC:9300	P62714	--- not yet entered ---		ALT: ambiguous; Telomerase-mediated: ambiguous	ambiguous	screened	2
H. sapiens (human)	PPP2R1A	5518	NM_014225;	ENSG00000105568	HGNC:9302	P30153	--- not yet entered ---		ALT: ambiguous; Telomerase-mediated: ambiguous	ambiguous	predicted	1
H. sapiens (human)	PPP2R1B	5519	NM_001177562; NM_181700; NM_001177563; NM_002716; NM_181699;	ENSG00000137713	HGNC:9303	P30154	--- not yet entered ---		ALT: ambiguous; Telomerase-mediated: ambiguous	ambiguous	predicted	1
H. sapiens (human)	PPP6C	5537	NM_001123355; NM_002721; NM_001123369;	ENSG00000119414	HGNC:9323	O00743	--- not yet entered ---		ALT: ambiguous; Telomerase-mediated: ambiguous	ambiguous	predicted	1
H. sapiens (human)	PRIM1	5557	NM_000946;	ENSG00000198056	HGNC:9369	P49642	DNA replication and repair	DNA recombination;	ALT: enhancing; Telomerase-mediated: ambiguous	ALT	predicted	2
H. sapiens (human)	PRIM2	5558	NM_001282487; NM_001282488; NM_000947;	ENSG00000146143	HGNC:9370	P49643	DNA replication and repair	DNA recombination;	ALT: enhancing; Telomerase-mediated: ambiguous	ALT	screened	2
H. sapiens (human)	PKIB	5570	NM_001270393; NM_001270395; NM_181794; NM_181795; NM_001270394; NM_032471;	ENSG00000135549	HGNC:9018	Q9C010	--- not yet entered ---	Telomerase activity;	ALT: ambiguous; Telomerase-mediated: enhancing	Telomerase-mediated	screened	2
H. sapiens (human)	PRKAR2A	5576	NM_001321982; NM_001321989; NM_001321983; NM_004157;	ENSG00000114302	HGNC:9391	P13861	Cell membrane / wall	Telomerase activity;	ALT: ambiguous; Telomerase-mediated: enhancing	Telomerase-mediated	screened	2
H. sapiens (human)	PRKAR2B	5577	NM_002736;	ENSG00000005249	HGNC:9392	P31323	Cell membrane / wall	Telomerase activity;	ALT: ambiguous; Telomerase-mediated: enhancing	Telomerase-mediated	screened	2
H. sapiens (human)	PRKCB	5579	NM_002738; NM_212535;	ENSG00000166501	HGNC:9395	P05771	Mitochondria		ALT: ambiguous; Telomerase-mediated: ambiguous	ambiguous	screened	2
H. sapiens (human)	PRKD1	5587	NM_001330069; NM_002742;	ENSG00000184304	HGNC:9407	Q15139	--- not yet entered ---		ALT: ambiguous; Telomerase-mediated: ambiguous	ambiguous	predicted	1
H. sapiens (human)	PRKCQ	5588	NM_001282644; NM_001282645; NM_001323265; NM_001323267; NM_001323266; NM_001242413;	ENSG00000065675	HGNC:9410	Q04759	--- not yet entered ---	Telomerase activity;	ALT: ambiguous; Telomerase-mediated: enhancing	Telomerase-mediated	screened	2
H. sapiens (human)	PRKCSH	5589	NM_001289102; NM_001289104; NM_001289103; NM_001001329;	ENSG00000130175	HGNC:9411	P14314	--- not yet entered ---	Telomerase activity;	ALT: ambiguous; Telomerase-mediated: enhancing	Telomerase-mediated	screened	2
H. sapiens (human)	PRKDC	5591	NM_006904; NM_001081640;	ENSG00000253729	HGNC:9413	P78527	DNA replication and repair	DNA repair / damage response;	ALT: ambiguous; Telomerase-mediated: ambiguous	ambiguous	screened	2
H. sapiens (human)	MAPK1	5594	NM_138957; NM_002745;	ENSG00000100030	HGNC:6871	P28482	--- not yet entered ---	Telomerase activity;	ALT: ambiguous; Telomerase-mediated: enhancing	Telomerase-mediated	screened	2
H. sapiens (human)	MAPK3	5595	NM_001109891; NM_001040056;	ENSG00000102882	HGNC:6877	P27361	--- not yet entered ---	Telomerase activity;	ALT: ambiguous; Telomerase-mediated: enhancing	Telomerase-mediated	screened	2
H. sapiens (human)	MAPK8	5599	NM_001278547; NM_001278548; NM_001323320; NM_001323331; NM_001323321; NM_001323322; NM_001323323; NM_001323324; NM_001323325; NM_001323326; NM_001323327; NM_001323328; NM_001323329; NM_001323330; NM_001323302;	ENSG00000107643	HGNC:6881	P45983	DNA replication and repair	Telomerase activity;	ALT: ambiguous; Telomerase-mediated: repressing	ALT	screened	2
H. sapiens (human)	MAP2K3	5606	NM_001316332; NM_002756; NM_145109; NM_145110;	ENSG00000034152	HGNC:6843	P46734	--- not yet entered ---		ALT: ambiguous; Telomerase-mediated: ambiguous	ambiguous	screened	2
H. sapiens (human)	MAP2K7	5609	NM_001297555; NM_001297556; NM_145185;	ENSG00000076984	HGNC:6847	O14733	Mitochondria	Telomerase activity;	ALT: ambiguous; Telomerase-mediated: enhancing	Telomerase-mediated	screened	2
H. sapiens (human)	DNAJC3	5611	NM_006260;	ENSG00000102580	HGNC:9439	Q13217	Protein synthesis and degradation	Telomerase activity;	ALT: ambiguous; Telomerase-mediated: enhancing	Telomerase-mediated	screened	2
H. sapiens (human)	PRPS1	5631	NM_001204402; NM_002764;	ENSG00000147224	HGNC:9462	P60891	--- not yet entered ---		ALT: ambiguous; Telomerase-mediated: ambiguous	ambiguous	predicted	1
H. sapiens (human)	PRPS2	5634	NM_001039091; NM_002765;	ENSG00000101911	HGNC:9465	P11908	--- not yet entered ---		ALT: ambiguous; Telomerase-mediated: ambiguous	ambiguous	predicted	1
H. sapiens (human)	PRPSAP1	5635	NM_001330503; NM_002766;	ENSG00000161542	HGNC:9466	Q14558	--- not yet entered ---		ALT: ambiguous; Telomerase-mediated: ambiguous	ambiguous	predicted	1
H. sapiens (human)	PRPSAP2	5636	NM_001243936; NM_002767; NM_001243940; NM_001243941; NM_001243942;	ENSG00000141127	HGNC:9467	O60256	--- not yet entered ---		ALT: ambiguous; Telomerase-mediated: ambiguous	ambiguous	predicted	1
H. sapiens (human)	LGMN	5641	NM_001008530; NM_005606;	ENSG00000100600	HGNC:9472	Q99538	--- not yet entered ---		ALT: ambiguous; Telomerase-mediated: ambiguous	ambiguous	predicted	1
H. sapiens (human)	PSKH1	5681	NM_006742;	ENSG00000159792	HGNC:9529	P11801	--- not yet entered ---		ALT: ambiguous; Telomerase-mediated: ambiguous	ambiguous	predicted	1
H. sapiens (human)	PSMA1	5682	NM_001143937; NM_002786; NM_148976;	ENSG00000129084	HGNC:9530	P25786	--- not yet entered ---		ALT: ambiguous; Telomerase-mediated: ambiguous	ambiguous	predicted	1
H. sapiens (human)	PSMA2	5683	NM_0027874;	ENSG00000106588	HGNC:9531	P25787	--- not yet entered ---		ALT: ambiguous; Telomerase-mediated: ambiguous	ambiguous	screened	2
H. sapiens (human)	PSMA7	5688	NM_002792;	ENSG00000101182	HGNC:9536	O14818	Protein synthesis and degradation		ALT: ambiguous; Telomerase-mediated: ambiguous	ambiguous	screened	2
H. sapiens (human)	PSMB5	5693	NM_0011307251; NM_0011449322; NM_0027974;	ENSG00000100804	HGNC:9542	P28074	--- not yet entered ---		ALT: ambiguous; Telomerase-mediated: ambiguous	ambiguous	screened	2
H. sapiens (human)	PSMB5	5693	NM_0011307251; NM_0011449322; NM_0027974;	ENSG00000100804	HGNC:9542	P28074	--- not yet entered ---		ALT: ambiguous; Telomerase-mediated: ambiguous	ambiguous	screened	2
H. sapiens (human)	PSMB6	5694	NM_001270481;	ENSG00000142507	HGNC:9543	P28072	Protein synthesis and degradation		ALT: ambiguous; Telomerase-mediated: ambiguous	ambiguous	screened	2
H. sapiens (human)	PSMB8	5696	NM_004159; NM_148919;	ENSG00000204264	HGNC:9545	P28062	--- not yet entered ---		ALT: ambiguous; Telomerase-mediated: ambiguous	ambiguous	predicted	1
H. sapiens (human)	PSMC3	5702	NM_002804;	ENSG00000165916	HGNC:9549	P17980	DNA replication and repair		ALT: ambiguous; Telomerase-mediated: ambiguous	ambiguous	predicted	1
H. sapiens (human)	PSMC4	5704	NM_006503; NM_153001;	ENSG00000013275	HGNC:9551	P43686	DNA replication and repair		ALT: ambiguous; Telomerase-mediated: ambiguous	ambiguous	predicted	1
H. sapiens (human)	PSMD5	5711	NM_001270427;	ENSG00000095261	HGNC:9563	Q16401	Protein synthesis and degradation		ALT: ambiguous; Telomerase-mediated: ambiguous	ambiguous	screened	2
H. sapiens (human)	PSMD8	5714	NM_002812;	ENSG00000099341	HGNC:9566	P48556	DNA replication and repair		ALT: ambiguous; Telomerase-mediated: ambiguous	ambiguous	predicted	1
H. sapiens (human)	PSMD10	5716	NM_170750; NM_002814;	ENSG00000101843	HGNC:9555	O75832	Protein synthesis and degradation		ALT: ambiguous; Telomerase-mediated: ambiguous	ambiguous	screened	2
H. sapiens (human)	PSMD11	5717	NM_001270482; NM_002815;	ENSG00000108671	HGNC:9556	O00231	DNA replication and repair		ALT: ambiguous; Telomerase-mediated: ambiguous	ambiguous	predicted	1
H. sapiens (human)	PSMD12	5718	NM_001316341; NM_174871; NM_002816;	ENSG00000197170	HGNC:9557	O00232	DNA replication and repair		ALT: ambiguous; Telomerase-mediated: ambiguous	ambiguous	predicted	1
H. sapiens (human)	PSMD13	5719	NM_002817; NM_175932;	ENSG00000185627	HGNC:9558	Q9UNM6	--- not yet entered ---		ALT: ambiguous; Telomerase-mediated: ambiguous	ambiguous	predicted	2
H. sapiens (human)	PSPH	5723	NM_004577;	ENSG00000146733	HGNC:9577	P78330	--- not yet entered ---		ALT: ambiguous; Telomerase-mediated: ambiguous	ambiguous	screened	2
H. sapiens (human)	PTMA	5757	NM_001099285; NM_002823;	ENSG00000187514	HGNC:9623	P06454	--- not yet entered ---		ALT: ambiguous; Telomerase-mediated: ambiguous	ambiguous	screened	2
H. sapiens (human)	PTMS	5763	NM_002824; NM_001330333;	ENSG00000159335	HGNC:9629	P20962	DNA replication and repair		ALT: ambiguous; Telomerase-mediated: ambiguous	ambiguous	screened	2
H. sapiens (human)	PTPRG	5793	NM_002841;	ENSG00000144724	HGNC:9671	P23470	--- not yet entered ---	Telomerase activity;	ALT: ambiguous; Telomerase-mediated: enhancing	Telomerase-mediated	screened	2
H. sapiens (human)	RAD1	5810	NM_002853; NM_001033673;	ENSG00000113456	HGNC:9806	O60671	DNA replication and repair	DNA repair / damage response;	ALT: ambiguous; Telomerase-mediated: ambiguous	ambiguous	screened	2
H. sapiens (human)	PURA	5813	NM_005859;	ENSG00000185129	HGNC:9701	Q00577	RNA transcription and processing	Telomere repeat binding;	ALT: ambiguous; Telomerase-mediated: ambiguous	ambiguous	predicted	2
H. sapiens (human)	PEX5	5830	NM_000319; NM_001131023; NM_001131024; NM_001131025; NM_001131026; NM_001300789;	ENSG00000139197	HGNC:9719	P50542	--- not yet entered ---		ALT: ambiguous; Telomerase-mediated: ambiguous	ambiguous	screened	2
H. sapiens (human)	RAB6A	5870	NM_001243718; NM_001243719; NM_002869;	ENSG00000175582	HGNC:9786	P20340	Protein transport		ALT: ambiguous; Telomerase-mediated: ambiguous	ambiguous	screened	2
H. sapiens (human)	MAP4K2	5871	NM_001307990; NM_004579;	ENSG00000168067	HGNC:6864	Q12851	--- not yet entered ---		ALT: ambiguous; Telomerase-mediated: ambiguous	ambiguous	screened	2
H. sapiens (human)	RABIF	5877	NM_002871;	ENSG00000183155	HGNC:9797	P47224	--- not yet entered ---		ALT: ambiguous; Telomerase-mediated: ambiguous	ambiguous	screened	2
H. sapiens (human)	RAB5C	5878	NM_004583; NM_001252039;	ENSG00000108774	HGNC:9785	P51148	Protein transport		ALT: ambiguous; Telomerase-mediated: ambiguous	ambiguous	screened	2
H. sapiens (human)	RAC1	5879	NM_018890; NM_006908;	ENSG00000136238	HGNC:9801	P63000	--- not yet entered ---	Telomerase activity;	ALT: ambiguous; Telomerase-mediated: enhancing	Telomerase-mediated	screened	2
H. sapiens (human)	RAD9A	5883	NM_004584; NM_001243224;	ENSG00000172613	HGNC:9827	Q99638	DNA replication and repair	DNA repair / damage response; ALT associated PML nuclear bodies (APBs);	ALT: ambiguous; Telomerase-mediated: ambiguous	ambiguous	screened	3
H. sapiens (human)	RAD17	5884	NM_133338; NM_133344; NM_133339; NM_133340; NM_133341; NM_133342; NM_133343; NM_001278622;	ENSG00000152942	HGNC:9807	O75943	DNA replication and repair	DNA repair / damage response; ALT associated PML nuclear bodies (APBs);	ALT: ambiguous; Telomerase-mediated: ambiguous	ambiguous	validated	5
H. sapiens (human)	RAD21	5885	NM_006265;	ENSG00000164754	HGNC:9811	O60216	DNA replication and repair	Chromatid cohesion;	ALT: ambiguous; Telomerase-mediated: ambiguous	ambiguous	predicted	2
H. sapiens (human)	RAD23B	5887	NM_001244713; NM_001244724; NM_002874;	ENSG00000119318	HGNC:9813	P54727	DNA replication and repair	DNA repair / damage response;	ALT: ambiguous; Telomerase-mediated: ambiguous	ambiguous	predicted	2
H. sapiens (human)	RAD51	5888	NM_001164269; NM_001164270; NM_002875;	ENSG00000051180	HGNC:9817	Q06609	DNA replication and repair	DNA repair / damage response; DNA recombination;	ALT: enhancing; Telomerase-mediated: ambiguous	ALT	validated	5
H. sapiens (human)	RAD51C	5889	NM_058216; NM_002876;	ENSG00000108384	HGNC:9820	O43502	DNA replication and repair	DNA repair / damage response; DNA recombination;	ALT: enhancing; Telomerase-mediated: ambiguous	ALT	predicted	2
H. sapiens (human)	RAD51B	5890	NM_001321809; NM_001321821; NM_133509; NM_133510; NM_001321810; NM_001321812; NM_001321814; NM_001321815; NM_001321817; NM_001321818; NM_001321819; NM_002877;	ENSG00000182185	HGNC:9822	O15315	DNA replication and repair	DNA repair / damage response;	ALT: ambiguous; Telomerase-mediated: ambiguous	ambiguous	predicted	2
H. sapiens (human)	RAD51D	5892	NM_133627; NM_133630; NM_133628; NM_133629; NM_001142571;	ENSG00000185379	HGNC:9823	O75771	DNA replication and repair	DNA repair / damage response;	ALT: ambiguous; Telomerase-mediated: ambiguous	ambiguous	predicted	2
H. sapiens (human)	RAD52	5893	NM_001297419; NM_001297422; NM_134422; NM_134424; NM_001297420; NM_001297421; NM_134423;	ENSG00000002016	HGNC:9824	P43351	DNA replication and repair	DNA repair / damage response; ALT associated PML nuclear bodies (APBs);	ALT: ambiguous; Telomerase-mediated: ambiguous	ambiguous	predicted	2
H. sapiens (human)	RAP1A	5906	NM_002884; NM_001010935;	ENSG00000116473	HGNC:9855	P62834	Cell membrane / wall	ALT associated PML nuclear bodies (APBs);	ALT: enhancing; Telomerase-mediated: ambiguous	ALT	predicted	2
H. sapiens (human)	RAP1GDS1	5910	NM_001100426; NM_021159; NM_001100427; NM_001100428; NM_001100429; NM_001100430;	ENSG00000138698	HGNC:9859	P52306	--- not yet entered ---		ALT: ambiguous; Telomerase-mediated: ambiguous	ambiguous	predicted	1
H. sapiens (human)	RARRES2	5919	NM_0028893;	ENSG00000106538	HGNC:9868	Q99969	Metabolism		ALT: ambiguous; Telomerase-mediated: ambiguous	ambiguous	screened	2
H. sapiens (human)	RB1	5925	NM_000321;	ENSG00000139687	HGNC:9884	P06400	Cell cycle	DNA repair / damage response; TERRA;	ALT: enhancing; Telomerase-mediated: ambiguous	ALT	validated	5
H. sapiens (human)	ARID4A	5926	NM_023000; NM_023001; NM_002892;	ENSG00000032219	HGNC:9885	P29374	Chromatin organization		ALT: ambiguous; Telomerase-mediated: ambiguous	ambiguous	predicted	1
H. sapiens (human)	RBBP4	5928	NM_001135255; NM_005610; NM_001135256;	ENSG00000162521	HGNC:9887	Q09028	DNA replication and repair		ALT: ambiguous; Telomerase-mediated: ambiguous	ambiguous	predicted	1
H. sapiens (human)	RBBP5	5929	NM_001193272; NM_001193273; NM_005057;	ENSG00000117222	HGNC:9888	Q15291	Chromatin organization		ALT: ambiguous; Telomerase-mediated: ambiguous	ambiguous	predicted	1
H. sapiens (human)	RBBP7	5931	NM_001198719;	ENSG00000102054	HGNC:9890	Q16576	Chromatin organization		ALT: ambiguous; Telomerase-mediated: ambiguous	ambiguous	screened	2
H. sapiens (human)	RBBP8	5932	NM_203291; NM_203292; NM_002894;	ENSG00000101773	HGNC:9891	Q99708	Cell cycle	DNA repair / damage response;	ALT: ambiguous; Telomerase-mediated: ambiguous	ambiguous	predicted	2
H. sapiens (human)	RBL1	5933	NM_001323281; NM_001323282; NM_002895;	ENSG00000080839	HGNC:9893	P28749	Cell cycle		ALT: ambiguous; Telomerase-mediated: ambiguous	ambiguous	predicted	1
H. sapiens (human)	RBL2	5934	NM_001323608; NM_001323611; NM_001323609; NM_001323610; NM_005611;	ENSG00000103479	HGNC:9894	Q08999	Cell cycle		ALT: ambiguous; Telomerase-mediated: ambiguous	ambiguous	predicted	1
H. sapiens (human)	RBMY1A1	5940	NM_001320944; NM_001320945; NM_005058;	ENSG00000234414	HGNC:9912	P0DJD3	--- not yet entered ---		ALT: ambiguous; Telomerase-mediated: ambiguous	ambiguous	screened	2
H. sapiens (human)	RECQL	5965	NM_002907;	ENSG00000004700	HGNC:9948	P46063	DNA replication and repair	DNA repair / damage response;	ALT: ambiguous; Telomerase-mediated: ambiguous	ambiguous	screened	2
H. sapiens (human)	REL	5966	NM_001291746; NM_002908;	ENSG00000162924	HGNC:9954	Q04864	RNA transcription and processing	Telomerase activity;	ALT: ambiguous; Telomerase-mediated: ambiguous	ambiguous	predicted	2
H. sapiens (human)	RELA	5970	NM_001243984; NM_001243985; NM_001145138;	ENSG00000173039	HGNC:9955	Q04206	RNA transcription and processing	Gene regulation; Telomerase activity;	ALT: ambiguous; Telomerase-mediated: enhancing	Telomerase-mediated	validated	5
H. sapiens (human)	RELB	5971	NM_006509;	ENSG00000104856	HGNC:9956	Q01201	RNA transcription and processing	Telomerase activity;	ALT: ambiguous; Telomerase-mediated: ambiguous	ambiguous	predicted	2
H. sapiens (human)	UPF1	5976	NM_002911; NM_001297549;	ENSG00000005007	HGNC:9962	Q92900	RNA transcription and processing	DNA replication; Telomere repeat binding; ALT associated PML nuclear bodies (APBs);	ALT: ambiguous; Telomerase-mediated: ambiguous	ambiguous	predicted	3
H. sapiens (human)	REST	5978	NM_001193508; NM_005612;	ENSG00000084093	HGNC:9966	Q13127	RNA transcription and processing	Telomerase activity;	ALT: ambiguous; Telomerase-mediated: ambiguous	ambiguous	predicted	2
H. sapiens (human)	REV3L	5980	NM_0012864311; NM_0012864321; NM_0029124;	ENSG00000009413	HGNC:9968	O60673	--- not yet entered ---		ALT: ambiguous; Telomerase-mediated: ambiguous	ambiguous	screened	2
H. sapiens (human)	RFC1	5981	NM_002913; NM_001204747;	ENSG00000035928	HGNC:9969	P35251	DNA replication and repair	DNA replication; Telomerase activity; DNA recombination;	ALT: enhancing; Telomerase-mediated: ambiguous	ALT	predicted	3
H. sapiens (human)	RFC2	5982	NM_001278791; NM_001278793; NM_001278792; NM_002914;	ENSG00000049541	HGNC:9970	P35250	DNA replication and repair	DNA replication; DNA recombination;	ALT: enhancing; Telomerase-mediated: ambiguous	ALT	screened	3
H. sapiens (human)	RFC3	5983	NM_002915;	ENSG00000133119	HGNC:9971	P40938	DNA replication and repair	DNA replication; DNA recombination;	ALT: enhancing; Telomerase-mediated: ambiguous	ALT	predicted	2
H. sapiens (human)	RFC4	5984	NM_002916;	ENSG00000163918	HGNC:9972	P35249	DNA replication and repair	DNA replication; DNA recombination;	ALT: enhancing; Telomerase-mediated: ambiguous	ALT	screened	3
H. sapiens (human)	RFC5	5985	NM_001130112; NM_001130113; NM_001206801;	ENSG00000111445	HGNC:9973	P40937	DNA replication and repair	DNA replication; DNA recombination;	ALT: enhancing; Telomerase-mediated: ambiguous	ALT	screened	3
H. sapiens (human)	RGS3	5998	NM_001276260; NM_001276261; NM_001276262; NM_001282922; NM_001282923; NM_001322214; NM_001322215; NM_017790; NM_130795; NM_134427; NM_144488; NM_144489;	ENSG00000138835	HGNC:9999	P49796	--- not yet entered ---		ALT: ambiguous; Telomerase-mediated: ambiguous	ambiguous	screened	2
H. sapiens (human)	RING1	6015	NM_0029313; NM_0029313; NM_0029313; NM_0029313; NM_0029313; NM_0029313;	ENSG00000204227	HGNC:10018	Q06587	--- not yet entered ---		ALT: ambiguous; Telomerase-mediated: ambiguous	ambiguous	screened	2
H. sapiens (human)	RMRP	6023	NR_003051;	ENSG00000269900	HGNC:10031	-	RNA transcription and processing	Telomerase activity;	ALT: ambiguous; Telomerase-mediated: enhancing	Telomerase-mediated	predicted	2
H. sapiens (human)	RNF2	6045	NM_0072123;	ENSG00000121481	HGNC:10061	Q99496	--- not yet entered ---		ALT: ambiguous; Telomerase-mediated: ambiguous	ambiguous	screened	2
H. sapiens (human)	BRD2	6046	NM_0011131822; NM_0011131822; NM_0011131822; NM_0011131822; NM_0011131822; NM_0011131822; NM_0011131822; NM_0011994551; NM_0011994551; NM_0011994551; NM_0011994551; NM_0011994551; NM_0011994551; NM_0011994551; NM_0011994561; NM_0011994561; NM_0011994561; NM_0011994561; NM_0011994561; NM_0011994561; NM_0011994561; NM_0012919861; NM_0012919861; NM_0012919861; NM_0012919861; NM_0012919861; NM_001291…	ENSG00000204256	HGNC:1103	P25440	--- not yet entered ---		ALT: ambiguous; Telomerase-mediated: ambiguous	ambiguous	screened	2
H. sapiens (human)	RNF4	6047	NM_001185009; NM_001185010; NM_002938;	ENSG00000063978	HGNC:10067	P78317	--- not yet entered ---		ALT: ambiguous; Telomerase-mediated: ambiguous	ambiguous	predicted	1
H. sapiens (human)	ROCK1	6093	NM_005406;	ENSG00000067900	HGNC:10251	Q13464	Cell membrane / wall	Telomerase activity;	ALT: ambiguous; Telomerase-mediated: repressing	ALT	screened	2
H. sapiens (human)	RPA1	6117	NM_002945;	ENSG00000132383	HGNC:10289	P27694	DNA replication and repair	DNA repair / damage response; ALT associated PML nuclear bodies (APBs); DNA recombination;	ALT: repressing; Telomerase-mediated: ambiguous	Telomerase-mediated	validated	7
H. sapiens (human)	RPA2	6118	NM_002946; NM_001137604; NM_001286076;	ENSG00000117748	HGNC:10290	P15927	DNA replication and repair	DNA repair / damage response; ALT associated PML nuclear bodies (APBs); DNA recombination; TERRA;	ALT: ambiguous; Telomerase-mediated: ambiguous	ambiguous	validated	7
H. sapiens (human)	RPA3	6119	NM_002947;	ENSG00000106399	HGNC:10291	P35244	DNA replication and repair	DNA repair / damage response; DNA recombination;	ALT: enhancing; Telomerase-mediated: ambiguous	ALT	predicted	2
H. sapiens (human)	RPL10	6134	NM_001256577; NM_001256580; NM_001303624; NM_001303625; NM_001303626; NM_006013;	ENSG00000147403	HGNC:10298	P27635	--- not yet entered ---		ALT: ambiguous; Telomerase-mediated: ambiguous	ambiguous	screened	2
H. sapiens (human)	RPL12	6136	NM_000976;	ENSG00000197958	HGNC:10302	P30050	--- not yet entered ---		ALT: ambiguous; Telomerase-mediated: ambiguous	ambiguous	screened	2
H. sapiens (human)	RPL13	6137	NM_000977; NM_001243130; NM_001243131; NM_014078; NM_033251;	ENSG00000167526	HGNC:10303	P26373	--- not yet entered ---		ALT: ambiguous; Telomerase-mediated: ambiguous	ambiguous	screened	2
H. sapiens (human)	RPL17	6139	NM_000985; NM_001035006; NM_001199340; NM_001199341; NM_001199342; NM_001199343; NM_001199344; NM_001199345;	ENSG00000265681	HGNC:10307	P18621	--- not yet entered ---		ALT: ambiguous; Telomerase-mediated: ambiguous	ambiguous	screened	2
H. sapiens (human)	RPL19	6143	NM_000981; NM_001330200;	ENSG00000108298	HGNC:10312	P84098	--- not yet entered ---		ALT: ambiguous; Telomerase-mediated: ambiguous	ambiguous	screened	2
H. sapiens (human)	RPL21	6144	NM_000982;	ENSG00000122026	HGNC:10313	P46778	--- not yet entered ---		ALT: ambiguous; Telomerase-mediated: ambiguous	ambiguous	screened	2
H. sapiens (human)	RPL23A	6147	NM_000984;	ENSG00000198242	HGNC:10317	P62750	--- not yet entered ---		ALT: ambiguous; Telomerase-mediated: ambiguous	ambiguous	screened	2
H. sapiens (human)	RPL26	6154	NM_000987; NM_001315530; NM_001315531;	ENSG00000161970	HGNC:10327	P61254	--- not yet entered ---		ALT: ambiguous; Telomerase-mediated: ambiguous	ambiguous	screened	2
H. sapiens (human)	RPL27	6155	NM_000988;	ENSG00000131469	HGNC:10328	P61353	--- not yet entered ---		ALT: ambiguous; Telomerase-mediated: ambiguous	ambiguous	screened	2
H. sapiens (human)	RPL27A	6157	NM_000990; NM_032650;	ENSG00000166441	HGNC:10329	P46776	--- not yet entered ---		ALT: ambiguous; Telomerase-mediated: ambiguous	ambiguous	screened	2
H. sapiens (human)	RPL31	6160	NM_000993; NM_001098577; NM_001099693;	ENSG00000071082	HGNC:10334	P62899	--- not yet entered ---		ALT: ambiguous; Telomerase-mediated: ambiguous	ambiguous	screened	2
H. sapiens (human)	RPL34	6164	NM_000995; NM_033625; NM_001319232; NM_001319234; NM_001319235; NM_001319236;	ENSG00000109475	HGNC:10340	P49207	--- not yet entered ---		ALT: ambiguous; Telomerase-mediated: ambiguous	ambiguous	predicted	1
H. sapiens (human)	RPLP1	6176	NM_001003; NM_213725;	ENSG00000137818	HGNC:10372	P05386	--- not yet entered ---		ALT: ambiguous; Telomerase-mediated: ambiguous	ambiguous	screened	2
H. sapiens (human)	RPLP2	6181	NM_001004;	ENSG00000177600	HGNC:10377	P05387	--- not yet entered ---		ALT: ambiguous; Telomerase-mediated: ambiguous	ambiguous	screened	2
H. sapiens (human)	RPN1	6184	NM_002950;	ENSG00000163902	HGNC:10381	P04843	--- not yet entered ---		ALT: ambiguous; Telomerase-mediated: ambiguous	ambiguous	screened	2
H. sapiens (human)	RPN2	6185	NM_001135771; NM_001324299; NM_001324301; NM_001324302; NM_001324303; NM_001324304; NM_001324305; NM_001324306; NM_002951;	ENSG00000118705	HGNC:10382	P04844	--- not yet entered ---		ALT: ambiguous; Telomerase-mediated: ambiguous	ambiguous	screened	2
H. sapiens (human)	RPS2	6187	NM_0029523;	ENSG00000140988	HGNC:10404	P15880	--- not yet entered ---		ALT: ambiguous; Telomerase-mediated: ambiguous	ambiguous	screened	2
H. sapiens (human)	RPS4X	6191	NM_001007;	ENSG00000198034	HGNC:10424	P62701	--- not yet entered ---		ALT: ambiguous; Telomerase-mediated: ambiguous	ambiguous	predicted	1
H. sapiens (human)	RPS4Y1	6192	NM_001008;	ENSG00000129824	HGNC:10425	P22090	--- not yet entered ---		ALT: ambiguous; Telomerase-mediated: ambiguous	ambiguous	predicted	1
H. sapiens (human)	RPS6	6194	NM_0010102;	ENSG00000137154	HGNC:10429	A2A3R5	--- not yet entered ---		ALT: ambiguous; Telomerase-mediated: ambiguous	ambiguous	screened	2
H. sapiens (human)	RPS6KB2	6199	NM_003952; NM_001007071;	ENSG00000175634	HGNC:10437	Q9UBS0	--- not yet entered ---	Telomerase activity;	ALT: ambiguous; Telomerase-mediated: repressing	ALT	screened	2
H. sapiens (human)	RPS7	6201	NM_001011;	ENSG00000171863	HGNC:10440	P62081	--- not yet entered ---		ALT: ambiguous; Telomerase-mediated: ambiguous	ambiguous	screened	2
H. sapiens (human)	RPS8	6202	NM_0010121;	ENSG00000142937	HGNC:10441	P62241	--- not yet entered ---		ALT: ambiguous; Telomerase-mediated: ambiguous	ambiguous	screened	2
H. sapiens (human)	RPS10	6204	NM_001014; NM_001204091; NM_001203245;	ENSG00000124614	HGNC:10383	P46783	--- not yet entered ---		ALT: ambiguous; Telomerase-mediated: ambiguous	ambiguous	predicted	1
H. sapiens (human)	RPS11	6205	NM_001015;	ENSG00000142534	HGNC:10384	P62280	--- not yet entered ---		ALT: ambiguous; Telomerase-mediated: ambiguous	ambiguous	predicted	1
H. sapiens (human)	RPS14	6208	NM_001025070; NM_005617; NM_001025071;	ENSG00000164587	HGNC:10387	P62263	--- not yet entered ---		ALT: ambiguous; Telomerase-mediated: ambiguous	ambiguous	predicted	1
H. sapiens (human)	RPS15A	6210	NM_001019; NM_001030009;	ENSG00000134419	HGNC:10389	P62244	--- not yet entered ---		ALT: ambiguous; Telomerase-mediated: ambiguous	ambiguous	predicted	1
H. sapiens (human)	RPS16	6217	NM_001020; NM_001321111;	ENSG00000105193	HGNC:10396	P62249	--- not yet entered ---		ALT: ambiguous; Telomerase-mediated: ambiguous	ambiguous	screened	2
H. sapiens (human)	RPS17	6218	NM_001021; NM_001199057;	ENSG00000182774	HGNC:10397	P08708	--- not yet entered ---		ALT: ambiguous; Telomerase-mediated: ambiguous	ambiguous	predicted	1
H. sapiens (human)	RPS18	6222	NM_022551;	ENSG00000231500	HGNC:10401	P62269	--- not yet entered ---		ALT: ambiguous; Telomerase-mediated: ambiguous	ambiguous	predicted	1
H. sapiens (human)	RPS19	6223	NM_001022; NM_001321485; NM_001321483; NM_001321484;	ENSG00000105372	HGNC:10402	P39019	--- not yet entered ---		ALT: ambiguous; Telomerase-mediated: ambiguous	ambiguous	screened	2
H. sapiens (human)	RPS20	6224	NM_001023; NM_001146227;	ENSG00000008988	HGNC:10405	P60866	--- not yet entered ---		ALT: ambiguous; Telomerase-mediated: ambiguous	ambiguous	screened	2
H. sapiens (human)	RPS21	6227	NM_001024;	ENSG00000171858	HGNC:10409	P63220	--- not yet entered ---		ALT: ambiguous; Telomerase-mediated: ambiguous	ambiguous	predicted	1
H. sapiens (human)	RPS23	6228	NM_001025;	ENSG00000186468	HGNC:10410	P62266	--- not yet entered ---		ALT: ambiguous; Telomerase-mediated: ambiguous	ambiguous	predicted	1
H. sapiens (human)	RPS27	6232	NM_001030;	ENSG00000177954	HGNC:10416	P42677	--- not yet entered ---		ALT: ambiguous; Telomerase-mediated: ambiguous	ambiguous	predicted	1
H. sapiens (human)	RPS27A	6233	NM_001135592; NM_002954; NM_001177413;	ENSG00000143947	HGNC:10417	P62979	DNA replication and repair		ALT: ambiguous; Telomerase-mediated: ambiguous	ambiguous	predicted	1
H. sapiens (human)	RPS28	6234	NM_001031;	ENSG00000233927	HGNC:10418	P62857	--- not yet entered ---		ALT: ambiguous; Telomerase-mediated: ambiguous	ambiguous	predicted	1
H. sapiens (human)	RRM1	6240	NM_001033; NM_001330193; NM_001318064; NM_001318065;	ENSG00000167325	HGNC:10451	P23921	--- not yet entered ---		ALT: ambiguous; Telomerase-mediated: ambiguous	ambiguous	predicted	1
H. sapiens (human)	RYK	6259	NM_001005861;	ENSG00000163785	HGNC:10481	P34925	--- not yet entered ---	Telomerase activity;	ALT: ambiguous; Telomerase-mediated: repressing	ALT	screened	2
H. sapiens (human)	RYR2	6262	NM_0010352;	ENSG00000198626	HGNC:10484	Q92736	--- not yet entered ---		ALT: ambiguous; Telomerase-mediated: ambiguous	ambiguous	screened	2
H. sapiens (human)	S100A7	6278	NM_0029633;	ENSG00000143556	HGNC:10497	P31151	--- not yet entered ---		ALT: ambiguous; Telomerase-mediated: ambiguous	ambiguous	screened	2
H. sapiens (human)	S100A8	6279	NM_0013191961; NM_0013191971; NM_0013191981; NM_0013192011; NM_0029644;	ENSG00000143546	HGNC:10498	P05109	--- not yet entered ---		ALT: ambiguous; Telomerase-mediated: ambiguous	ambiguous	screened	2
H. sapiens (human)	S100P	6286	NM_005980;	ENSG00000163993	HGNC:10504	P25815	--- not yet entered ---		ALT: ambiguous; Telomerase-mediated: ambiguous	ambiguous	screened	2
H. sapiens (human)	MAPK12	6300	NM_001303252; NM_002969;	ENSG00000188130	HGNC:6874	P53778	DNA replication and repair		ALT: ambiguous; Telomerase-mediated: ambiguous	ambiguous	screened	2
H. sapiens (human)	SARS	6301	NM_001330669; NM_006513;	ENSG00000031698	HGNC:10537	P49591	--- not yet entered ---		ALT: ambiguous; Telomerase-mediated: ambiguous	ambiguous	screened	2
H. sapiens (human)	SDHA	6389	NM_001294332; NM_001330758; NM_004168;	ENSG00000073578	HGNC:10680	P31040	--- not yet entered ---		ALT: ambiguous; Telomerase-mediated: ambiguous	ambiguous	predicted	2
H. sapiens (human)	TRAPPC2	6399	NM_001011658; NM_014563; NM_001128835;	ENSG00000196459	HGNC:23068	P0DI81	--- not yet entered ---		ALT: ambiguous; Telomerase-mediated: ambiguous	ambiguous	predicted	1
H. sapiens (human)	SET	6418	NM_001248000; NM_001248001; NM_001122821;	ENSG00000119335	HGNC:10760	Q01105	Chromatin organization		ALT: ambiguous; Telomerase-mediated: ambiguous	ambiguous	screened	2
H. sapiens (human)	SFPQ	6421	NM_0050662;	ENSG00000116560	HGNC:10774	P23246	--- not yet entered ---		ALT: ambiguous; Telomerase-mediated: ambiguous	ambiguous	screened	2
H. sapiens (human)	SRSF6	6431	NM_006275;	ENSG00000124193	HGNC:10788	Q13247	--- not yet entered ---		ALT: ambiguous; Telomerase-mediated: ambiguous	ambiguous	screened	2
H. sapiens (human)	SH3GL2	6456	NM_003026;	ENSG00000107295	HGNC:10831	Q99962	Cell membrane / wall		ALT: ambiguous; Telomerase-mediated: ambiguous	ambiguous	screened	2
H. sapiens (human)	SHMT1	6470	NM_148918; NM_001281786;	ENSG00000176974	HGNC:10850	P34896	Metabolism		ALT: ambiguous; Telomerase-mediated: ambiguous	ambiguous	predicted	2
H. sapiens (human)	ST6GAL1	6480	NM_0013539161; NM_0030322; NM_1732162; NM_1732172;	ENSG00000073849	HGNC:10860	P15907	Metabolism		ALT: ambiguous; Telomerase-mediated: ambiguous	ambiguous	screened	2
H. sapiens (human)	SKP1	6500	NM_006930;	ENSG00000113558	HGNC:10899	P63208	Cell cycle		ALT: ambiguous; Telomerase-mediated: ambiguous	ambiguous	screened	2
H. sapiens (human)	SLC3A2	6520	NM_001012661; NM_001012662; NM_001012663; NM_001012664; NM_001013251; NM_002394;	ENSG00000168003	HGNC:11026	P08195	Cell membrane / wall		ALT: ambiguous; Telomerase-mediated: ambiguous	ambiguous	screened	2
H. sapiens (human)	SLC6A12	6539	NM_001122847; NM_003044; NM_001122848; NM_001206931;	ENSG00000111181	HGNC:11045	P48065	--- not yet entered ---		ALT: ambiguous; Telomerase-mediated: ambiguous	ambiguous	predicted	2
H. sapiens (human)	SMARCA1	6594	NM_001282874; NM_001282875; NM_003069;	ENSG00000102038	HGNC:11097	P28370	Chromatin organization		ALT: ambiguous; Telomerase-mediated: ambiguous	ambiguous	screened	2
H. sapiens (human)	SMARCA2	6595	NM_001289396; NM_139045; NM_001289397; NM_001289398; NM_001289399; NM_001289400; NM_003070;	ENSG00000080503	HGNC:11098	P51531	Chromatin organization		ALT: ambiguous; Telomerase-mediated: ambiguous	ambiguous	predicted	1
H. sapiens (human)	HLTF	6596	NM_001318934; NM_001318935; NM_003071;	ENSG00000071794	HGNC:11099	Q14527	RNA transcription and processing		ALT: ambiguous; Telomerase-mediated: ambiguous	ambiguous	screened	2
H. sapiens (human)	SMARCA4	6597	NM_001128844; NM_003072; NM_001128845; NM_001128846; NM_001128847; NM_001128848; NM_001128849;	ENSG00000127616	HGNC:11100	P51532	Chromatin organization		ALT: ambiguous; Telomerase-mediated: ambiguous	ambiguous	predicted	1
H. sapiens (human)	SMARCC1	6599	NM_003074;	ENSG00000173473	HGNC:11104	Q92922	Chromatin organization		ALT: ambiguous; Telomerase-mediated: ambiguous	ambiguous	predicted	1
H. sapiens (human)	SMARCC2	6601	NM_001130420;	ENSG00000139613	HGNC:11105	Q8TAQ2	Chromatin organization		ALT: ambiguous; Telomerase-mediated: ambiguous	ambiguous	screened	2
H. sapiens (human)	SMARCE1	6605	NM_003079;	ENSG00000073584	HGNC:11109	Q969G3	Chromatin organization		ALT: ambiguous; Telomerase-mediated: ambiguous	ambiguous	predicted	1
H. sapiens (human)	SUMO3	6612	NM_006936; NM_001286416;	ENSG00000184900	HGNC:11124	P55854	Protein modification	ALT associated PML nuclear bodies (APBs);	ALT: enhancing; Telomerase-mediated: ambiguous	ALT	validated	6
H. sapiens (human)	SUMO2	6613	NM_001005849;	ENSG00000188612	HGNC:11125	P61956	Protein modification	Sumoylation; ALT associated PML nuclear bodies (APBs);	ALT: enhancing; Telomerase-mediated: ambiguous	ALT	validated	6
H. sapiens (human)	SNAI1	6615	NM_005985;	ENSG00000124216	HGNC:11128	O95863	Chromatin organization	Gene regulation; Telomerase activity;	ALT: ambiguous; Telomerase-mediated: repressing	ALT	validated	6
H. sapiens (human)	SNCG	6623	NM_001330120; NM_003087;	ENSG00000173267	HGNC:11141	O76070	--- not yet entered ---		ALT: ambiguous; Telomerase-mediated: ambiguous	ambiguous	screened	2
H. sapiens (human)	SNRNP70	6625	NM_0013010691; NM_0030895;	ENSG00000104852	HGNC:11150	P08621	--- not yet entered ---		ALT: ambiguous; Telomerase-mediated: ambiguous	ambiguous	screened	2
H. sapiens (human)	SNRPA1	6627	NM_003090;	ENSG00000131876	HGNC:11152	P09661	RNA transcription and processing		ALT: ambiguous; Telomerase-mediated: ambiguous	ambiguous	screened	2
H. sapiens (human)	SNRPB	6628	NM_003091; NM_198216;	ENSG00000125835	HGNC:11153	P14678	RNA transcription and processing	Telomerase activity;	ALT: ambiguous; Telomerase-mediated: ambiguous	ambiguous	screened	2
H. sapiens (human)	SNRPD1	6632	NM_0012919161; NM_0069383;	ENSG00000167088	HGNC:11158	P62314	--- not yet entered ---		ALT: ambiguous; Telomerase-mediated: ambiguous	ambiguous	screened	2
H. sapiens (human)	SNRPD3	6634	NM_001278656; NM_004175;	ENSG00000100028	HGNC:11160	P62318	RNA transcription and processing	Telomerase activity;	ALT: ambiguous; Telomerase-mediated: ambiguous	ambiguous	screened	2
H. sapiens (human)	SNRPE	6635	NM_003094;	ENSG00000182004	HGNC:11161	P62304	RNA transcription and processing	Telomerase activity;	ALT: ambiguous; Telomerase-mediated: enhancing	Telomerase-mediated	screened	2
H. sapiens (human)	SOAT1	6646	NM_001252511; NM_001252512; NM_003101;	ENSG00000057252	HGNC:11177	P35610	Cell membrane / wall		ALT: ambiguous; Telomerase-mediated: ambiguous	ambiguous	screened	2
H. sapiens (human)	SOD2	6648	NM_001024465; NM_001024466; NM_001322814; NM_001322820; NM_001322815; NM_001322816; NM_001322817; NM_001322819; NM_000636;	ENSG00000112096	HGNC:11180	P04179	Mitochondria		ALT: ambiguous; Telomerase-mediated: ambiguous	ambiguous	predicted	2
H. sapiens (human)	SORL1	6653	NM_0031055;	ENSG00000137642	HGNC:11185	Q92673	Cell membrane / wall		ALT: ambiguous; Telomerase-mediated: ambiguous	ambiguous	screened	2
H. sapiens (human)	SOX5	6660	NM_001261414; NM_001261415; NM_001330785; NM_006940; NM_152989; NM_178010;	ENSG00000134532	HGNC:11201	P35711	--- not yet entered ---		ALT: ambiguous; Telomerase-mediated: ambiguous	ambiguous	screened	2
H. sapiens (human)	SP1	6667	NM_001251825; NM_138473; NM_003109;	ENSG00000185591	HGNC:11205	P08047	RNA transcription and processing	Gene regulation; Telomerase activity;	ALT: ambiguous; Telomerase-mediated: ambiguous	ambiguous	validated	6
H. sapiens (human)	SP3	6670	NM_003111; NM_001172712; NM_001017371;	ENSG00000172845	HGNC:11208	Q02447	RNA transcription and processing	Gene regulation; Telomerase activity;	ALT: ambiguous; Telomerase-mediated: repressing	ALT	validated	6
H. sapiens (human)	SP100	6672	NM_001206701; NM_001206704; NM_001206702; NM_001206703; NM_001080391;	ENSG00000067066	HGNC:11206	P23497	Nuclear organization	ALT associated PML nuclear bodies (APBs);	ALT: enhancing; Telomerase-mediated: ambiguous	ALT	validated	6
H. sapiens (human)	UAP1	6675	NM_001324113; NM_001324117; NM_001324114; NM_001324115; NM_001324116; NM_003115;	ENSG00000117143	HGNC:12457	Q16222	Metabolism		ALT: ambiguous; Telomerase-mediated: ambiguous	ambiguous	predicted	2
H. sapiens (human)	SRC	6714	NM_005417;	ENSG00000197122	HGNC:11283	P12931	Mitochondria	Telomerase activity;	ALT: ambiguous; Telomerase-mediated: repressing	ALT	screened	2
H. sapiens (human)	SRM	6723	NM_003132;	ENSG00000116649	HGNC:11296	P19623	--- not yet entered ---		ALT: ambiguous; Telomerase-mediated: ambiguous	ambiguous	screened	2
H. sapiens (human)	SRP14	6727	NM_003134; NM_001309434;	ENSG00000140319	HGNC:11299	P37108	Cell membrane / wall		ALT: ambiguous; Telomerase-mediated: ambiguous	ambiguous	screened	2
H. sapiens (human)	SSB	6741	NM_003142; NM_001294145;	ENSG00000138385	HGNC:11316	P05455	RNA transcription and processing		ALT: ambiguous; Telomerase-mediated: ambiguous	ambiguous	screened	2
H. sapiens (human)	SSRP1	6749	NM_003146;	ENSG00000149136	HGNC:11327	Q08945	DNA replication and repair		ALT: ambiguous; Telomerase-mediated: ambiguous	ambiguous	screened	2
H. sapiens (human)	STAT3	6774	NM_139276 ; NM_139276; NM_003150; NM_213662;	ENSG00000168610	HGNC:11364	P40763	RNA transcription and processing	Gene regulation; Telomerase activity;	ALT: ambiguous; Telomerase-mediated: enhancing	Telomerase-mediated	validated	6
H. sapiens (human)	STAT5A	6776	NM_001288720; NM_001288718; NM_003152;	ENSG00000126561	HGNC:11366	P42229	RNA transcription and processing	Gene regulation; Telomerase activity;	ALT: ambiguous; Telomerase-mediated: enhancing	Telomerase-mediated	validated	6
H. sapiens (human)	ELOVL4	6785	NM_022726;	ENSG00000118402	HGNC:14415	Q9GZR5	Cell membrane / wall		ALT: ambiguous; Telomerase-mediated: ambiguous	ambiguous	predicted	1
H. sapiens (human)	NEK4	6787	NM_003157; NM_001193533;	ENSG00000114904	HGNC:11399	P51957	--- not yet entered ---	Telomerase activity;	ALT: ambiguous; Telomerase-mediated: enhancing	Telomerase-mediated	screened	2
H. sapiens (human)	AURKA	6790	NM_001323303; NM_001323305; NM_198433; NM_198437; NM_001323304; NM_198434; NM_198435; NM_198436; NM_003600;	ENSG00000087586	HGNC:11393	O14965	Cell cycle	DNA repair / damage response; Telomerase activity; Shelterin binding;	ALT: ambiguous; Telomerase-mediated: enhancing	Telomerase-mediated	validated	6
H. sapiens (human)	SULT1C2	6819	NM_001056; NM_176825;	ENSG00000198203	HGNC:11456	O00338	--- not yet entered ---		ALT: ambiguous; Telomerase-mediated: ambiguous	ambiguous	screened	2
H. sapiens (human)	SUPT5H	6829	NM_001111020; NM_001130824; NM_001130825; NM_001319990; NM_001319991; NM_003169;	ENSG00000196235	HGNC:11469	O00267	RNA transcription and processing	Gene regulation; Telomerase activity;	ALT: ambiguous; Telomerase-mediated: enhancing	Telomerase-mediated	validated	6
H. sapiens (human)	ABCC8	6833	NM_000352; NM_001287174;	ENSG00000006071	HGNC:59	Q09428	--- not yet entered ---		ALT: ambiguous; Telomerase-mediated: ambiguous	ambiguous	predicted	1
H. sapiens (human)	SUV39H1	6839	NM_003173; NM_001282166;	ENSG00000101945	HGNC:11479	O43463	Chromatin organization	Histone modification / variants; Chromatin structure;	ALT: ambiguous; Telomerase-mediated: ambiguous	ambiguous	predicted	2
H. sapiens (human)	VAMP1	6843	NM_001297438; NM_199245; NM_014231; NM_016830;	ENSG00000139190	HGNC:12642	P23763	Cell membrane / wall		ALT: ambiguous; Telomerase-mediated: ambiguous	ambiguous	predicted	1
H. sapiens (human)	VAMP2	6844	NM_001330125; NM_014232;	ENSG00000220205	HGNC:12643	P63027	Cell membrane / wall		ALT: ambiguous; Telomerase-mediated: ambiguous	ambiguous	predicted	1
H. sapiens (human)	SYK	6850	NM_001135052; NM_001174167; NM_001174168; NM_003177;	ENSG00000165025	HGNC:11491	P43405	Cell membrane / wall		ALT: ambiguous; Telomerase-mediated: ambiguous	ambiguous	screened	2
H. sapiens (human)	TAF2	6873	NM_0031843;	ENSG00000064313	HGNC:11536	Q6P1X5	--- not yet entered ---		ALT: ambiguous; Telomerase-mediated: ambiguous	ambiguous	screened	2
H. sapiens (human)	TAGLN	6876	NM_001001522; NM_003186;	ENSG00000149591	HGNC:11553	Q01995	--- not yet entered ---		ALT: ambiguous; Telomerase-mediated: ambiguous	ambiguous	screened	2
H. sapiens (human)	TAF9	6880	NM_001015892; NM_003187;	ENSG00000276463	HGNC:11542	Q16594	RNA transcription and processing	Telomerase activity;	ALT: ambiguous; Telomerase-mediated: ambiguous	ambiguous	predicted	2
H. sapiens (human)	TAL1	6886	NM_001287347; NM_001290403; NM_001290404; NM_001290405; NM_001290406; NM_003189;	ENSG00000162367	HGNC:11556	P17542	Cell differentiation	Gene regulation; Telomerase activity;	ALT: ambiguous; Telomerase-mediated: repressing	ALT	validated	6
H. sapiens (human)	TALDO1	6888	NM_006755;	ENSG00000177156	HGNC:11559	P37837	--- not yet entered ---		ALT: ambiguous; Telomerase-mediated: ambiguous	ambiguous	screened	2
H. sapiens (human)	TBX1	6899	NM_0059921; NM_0806461; NM_0806471;	ENSG00000184058	HGNC:11592	O43435	--- not yet entered ---		ALT: ambiguous; Telomerase-mediated: ambiguous	ambiguous	screened	2
H. sapiens (human)	TBCA	6902	NM_001297738; NM_001297740; NM_004607;	ENSG00000171530	HGNC:11579	O75347	Protein synthesis and degradation		ALT: ambiguous; Telomerase-mediated: ambiguous	ambiguous	screened	2
H. sapiens (human)	TBCD	6904	NM_001033052; NM_005993;	ENSG00000141556	HGNC:11581	Q9BTW9	Cell membrane / wall		ALT: ambiguous; Telomerase-mediated: ambiguous	ambiguous	screened	2
H. sapiens (human)	TBL1X	6907	NM_001139466; NM_001139467; NM_001139468; NM_005647;	ENSG00000101849	HGNC:11585	O60907	--- not yet entered ---		ALT: ambiguous; Telomerase-mediated: ambiguous	ambiguous	screened	2
H. sapiens (human)	TBX2	6909	NM_005994;	ENSG00000121068	HGNC:11597	Q13207	RNA transcription and processing	Telomerase activity;	ALT: ambiguous; Telomerase-mediated: ambiguous	ambiguous	predicted	2
H. sapiens (human)	TBX15	6913	NM_001330677; NM_152380;	ENSG00000092607	HGNC:11594	Q96SF7	--- not yet entered ---		ALT: ambiguous; Telomerase-mediated: ambiguous	ambiguous	predicted	1
H. sapiens (human)	TCEA1	6917	NM_201437; NM_006756;	ENSG00000187735	HGNC:11612	P23193	RNA transcription and processing		ALT: ambiguous; Telomerase-mediated: ambiguous	ambiguous	screened	2
H. sapiens (human)	TCF7	6932	NM_003202; NM_201632; NM_001134851; NM_003202; NM_201634; NM_213648;	ENSG00000081059	HGNC:11639	P36402	RNA transcription and processing	Telomerase activity;	ALT: ambiguous; Telomerase-mediated: repressing	ALT	predicted	2
H. sapiens (human)	TCF7L2	6934	NM_001146285; NM_001198528; NM_001198525; NM_001198527; NM_030756; NM_001146286; NM_001146283; NM_001198530; NM_001146284; NM_001198529; NM_001146274; NM_001198531; NM_001198526;	ENSG00000148737	HGNC:11641	Q9NQB0	RNA transcription and processing	Telomerase activity;	ALT: ambiguous; Telomerase-mediated: enhancing	Telomerase-mediated	predicted	2
H. sapiens (human)	MLX	6945	NM_198204; NM_170607; NM_198205;	ENSG00000108788	HGNC:11645	Q9UH92	--- not yet entered ---		ALT: ambiguous; Telomerase-mediated: ambiguous	ambiguous	predicted	1
H. sapiens (human)	TCOF1	6949	NM_001008656; NM_001008657; NM_001135243; NM_001135245; NM_001135244; NM_000356;	ENSG00000070814	HGNC:11654	Q13428	RNA transcription and processing		ALT: ambiguous; Telomerase-mediated: ambiguous	ambiguous	screened	2
H. sapiens (human)	TCP1	6950	NM_001008897; NM_030752;	ENSG00000120438	HGNC:11655	P17987	Protein synthesis and degradation	Telomerase localization;	ALT: ambiguous; Telomerase-mediated: ambiguous	ambiguous	predicted	2
H. sapiens (human)	TEAD1	7003	NM_021961;	ENSG00000187079	HGNC:11714	P28347	--- not yet entered ---		ALT: ambiguous; Telomerase-mediated: ambiguous	ambiguous	predicted	1
H. sapiens (human)	TEAD4	7004	NM_201441; NM_003213; NM_201443;	ENSG00000197905	HGNC:11717	Q15561	--- not yet entered ---		ALT: ambiguous; Telomerase-mediated: ambiguous	ambiguous	predicted	1
H. sapiens (human)	TEAD3	7005	NM_003214;	ENSG00000007866	HGNC:11716	Q99594	--- not yet entered ---		ALT: ambiguous; Telomerase-mediated: ambiguous	ambiguous	predicted	1
H. sapiens (human)	TEP1	7011	NM_007110; NM_001319035;	ENSG00000129566	HGNC:11726	Q99973	Telomere biology	Telomerase activity; DNA recombination; ALT associated PML nuclear bodies (APBs);	ALT: enhancing; Telomerase-mediated: ambiguous	ALT	validated	7
H. sapiens (human)	TERC	7012	NR_001566;	ENSG00000277925	HGNC:11727	n.a.	Telomere biology	Telomerase component; Telomere length; Telomerase activity; Telomere structure;	ALT: ambiguous; Telomerase-mediated: enhancing	Telomerase-mediated	validated	10
H. sapiens (human)	TERF1	7013	NM_017489; NM_003218;	ENSG00000147601	HGNC:11728	P54274	Telomere biology	Shelterin component; Telomere repeat binding; Telomere structure; ALT associated PML nuclear bodies (APBs); Telomerase activity	ALT: ambiguous; Telomerase-mediated: ambiguous	ambiguous	validated	10
H. sapiens (human)	TERF2	7014	NM_005652;	ENSG00000132604	HGNC:11729	Q15554	Telomere biology	Shelterin component; Telomere repeat binding; Telomere structure; ALT associated PML nuclear bodies (APBs); Telomerase activity	ALT: ambiguous; Telomerase-mediated: ambiguous	ambiguous	validated	10
H. sapiens (human)	TERT	7015	NM_198253; NM_198255; NM_198254; NM_001193376;	ENSG00000164362	HGNC:11730	O14746	Telomere biology	Telomerase component; Telomere length; Telomerase activity; Telomere repeat binding;	ALT: repressing; Telomerase-mediated: enhancing	Telomerase-mediated	validated	10
H. sapiens (human)	TF	7018	NM_0010633; NM_0013547031; NM_0013547041;	ENSG00000091513	HGNC:11740	P02787	--- not yet entered ---		ALT: ambiguous; Telomerase-mediated: ambiguous	ambiguous	screened	2
H. sapiens (human)	TFAM	7019	NM_001270782; NM_012251; NM_003201;	ENSG00000108064	HGNC:11741	Q00059	Mitochondria		ALT: ambiguous; Telomerase-mediated: ambiguous	ambiguous	predicted	1
H. sapiens (human)	TFAP2A	7020	NM_001042425; NM_003220; NM_001032280; NM_001042425; NM_003220; NM_001032280;	ENSG00000137203	HGNC:11742	P05549	RNA transcription and processing	Telomerase activity;	ALT: ambiguous; Telomerase-mediated: enhancing	Telomerase-mediated	predicted	2
H. sapiens (human)	TFAP2B	7021	NM_003221;	ENSG00000008196	HGNC:11743	Q92481	RNA transcription and processing	Gene regulation; Telomerase activity;	ALT: ambiguous; Telomerase-mediated: enhancing	Telomerase-mediated	validated	6
H. sapiens (human)	TFAP2C	7022	NM_003222;	ENSG00000087510	HGNC:11744	Q92754	RNA transcription and processing	Telomerase activity;	ALT: ambiguous; Telomerase-mediated: ambiguous	ambiguous	predicted	2
H. sapiens (human)	TFAP4	7023	NM_003223;	ENSG00000090447	HGNC:11745	Q01664	RNA transcription and processing	Telomerase activity;	ALT: ambiguous; Telomerase-mediated: enhancing	Telomerase-mediated	predicted	2
H. sapiens (human)	NR2F1	7025	NM_005654;	ENSG00000175745	HGNC:7975	P10589	RNA transcription and processing		ALT: enhancing; Telomerase-mediated: ambiguous	ALT	validated	5
H. sapiens (human)	NR2F2	7026	NM_001145155; NM_001145156; NM_021005;	ENSG00000185551	HGNC:7976	P24468	RNA transcription and processing	ALT associated PML nuclear bodies (APBs); Telomerase activity; Gene regulation;	ALT: enhancing; Telomerase-mediated: repressing	ALT	validated	7
H. sapiens (human)	TFE3	7030	NM_001282142; NM_006521;	ENSG00000068323	HGNC:11752	P19532	--- not yet entered ---		ALT: ambiguous; Telomerase-mediated: ambiguous	ambiguous	predicted	1
H. sapiens (human)	TFRC	7037	NM_001313965; NM_001313966; NM_001128148;	ENSG00000072274	HGNC:11763	P02786	Cell membrane / wall		ALT: ambiguous; Telomerase-mediated: ambiguous	ambiguous	screened	2
H. sapiens (human)	TKT	7086	NM_001064; NM_001135055; NM_001135056; NM_001258028;	ENSG00000163931	HGNC:11834	P29401	--- not yet entered ---		ALT: ambiguous; Telomerase-mediated: ambiguous	ambiguous	screened	2
H. sapiens (human)	TLN1	7094	NM_006289;	ENSG00000137076	HGNC:11845	Q9Y490	Cell membrane / wall		ALT: ambiguous; Telomerase-mediated: ambiguous	ambiguous	screened	2
H. sapiens (human)	TNNC2	7125	NM_003279;	ENSG00000101470	HGNC:11944	P02585	--- not yet entered ---		ALT: ambiguous; Telomerase-mediated: ambiguous	ambiguous	predicted	1
H. sapiens (human)	TNNC1	7134	NM_003280;	ENSG00000114854	HGNC:11943	P63316	Cellular structure		ALT: ambiguous; Telomerase-mediated: ambiguous	ambiguous	predicted	1
H. sapiens (human)	TOP1	7150	NM_003286;	ENSG00000198900	HGNC:11986	P11387	DNA replication and repair	DNA repair / damage response;	ALT: ambiguous; Telomerase-mediated: ambiguous	ambiguous	predicted	2
H. sapiens (human)	TOP2A	7153	NM_001067;	ENSG00000131747	HGNC:11989	P11388	DNA replication and repair	DNA repair / damage response;	ALT: enhancing; Telomerase-mediated: ambiguous	ALT	predicted	2
H. sapiens (human)	TOP2B	7155	NM_001068;	ENSG00000077097	HGNC:11990	Q02880	DNA replication and repair	DNA repair / damage response;	ALT: ambiguous; Telomerase-mediated: ambiguous	ambiguous	predicted	2
H. sapiens (human)	TOP3A	7156	NM_004618; NM_001320759;	ENSG00000177302	HGNC:11992	Q13472	DNA replication and repair	DNA recombination; ALT associated PML nuclear bodies (APBs);	ALT: enhancing; Telomerase-mediated: ambiguous	ALT	validated	6
H. sapiens (human)	TP53	7157	NM_000546; NM_001276760; NM_001276761; NM_001126118; NM_001126112; NM_001276695; NM_001126113; NM_001126114; NM_001276696;	ENSG00000141510	HGNC:11998	P04637	RNA transcription and processing	Telomerase activity;	ALT: ambiguous; Telomerase-mediated: repressing	ALT	validated	5
H. sapiens (human)	TP53BP1	7158	NM_001141979; NM_001141980; NM_005657;	ENSG00000067369	HGNC:11999	Q12888	DNA replication and repair	DNA repair / damage response; Gene regulation; Telomerase activity; ALT associated PML nuclear bodies (APBs);	ALT: enhancing; Telomerase-mediated: repressing	ALT	screened	4
H. sapiens (human)	TP73	7161	NM_001204188; NM_001204191; NM_001126242; NM_001204190; NM_001126240; NM_001204192; NM_001126241; NM_001204187; NM_001204185; NM_005427; NM_001204184; NM_001204189; NM_001204186;	ENSG00000078900	HGNC:12003	O15350	RNA transcription and processing	Telomerase activity;	ALT: ambiguous; Telomerase-mediated: repressing	ALT	validated	5
H. sapiens (human)	TPI1	7167	NM_000365; NM_001159287; NM_001258026;	ENSG00000111669	HGNC:12009	P60174	--- not yet entered ---		ALT: ambiguous; Telomerase-mediated: ambiguous	ambiguous	screened	2
H. sapiens (human)	TPR	7175	NM_003292;	ENSG00000047410	HGNC:12017	P12270	RNA transcription and processing		ALT: ambiguous; Telomerase-mediated: ambiguous	ambiguous	screened	2
H. sapiens (human)	TPT1	7178	NM_001286272; NM_001286273; NM_003295;	ENSG00000133112	HGNC:12022	P13693	--- not yet entered ---		ALT: ambiguous; Telomerase-mediated: ambiguous	ambiguous	screened	2
H. sapiens (human)	NR2C1	7181	NM_001032287;	ENSG00000120798	HGNC:7971	P13056	RNA transcription and processing		ALT: enhancing; Telomerase-mediated: ambiguous	ALT	validated	5
H. sapiens (human)	NR2C2	7182	NM_003298; NM_001291694;	ENSG00000177463	HGNC:7972	P49116	RNA transcription and processing	Telomere repeat binding; ALT associated PML nuclear bodies (APBs);	ALT: enhancing; Telomerase-mediated: ambiguous	ALT	validated	6
H. sapiens (human)	HSP90B1	7184	NM_003299;	ENSG00000166598	HGNC:12028	P14625	DNA replication and repair		ALT: ambiguous; Telomerase-mediated: ambiguous	ambiguous	screened	2
H. sapiens (human)	CCT3	7203	NM_001008800; NM_005998;	ENSG00000163468	HGNC:1616	P49368	Protein synthesis and degradation	Telomerase localization;	ALT: ambiguous; Telomerase-mediated: enhancing	Telomerase-mediated	predicted	2
H. sapiens (human)	TRPC5	7224	NM_0124712;	ENSG00000072315	HGNC:12337	Q9UL62	--- not yet entered ---		ALT: ambiguous; Telomerase-mediated: ambiguous	ambiguous	screened	2
H. sapiens (human)	TRPS1	7227	NM_014112; NM_001282903; NM_001330599; NM_001282902;	ENSG00000104447	HGNC:12340	Q9UHF7	--- not yet entered ---		ALT: ambiguous; Telomerase-mediated: ambiguous	ambiguous	predicted	1
H. sapiens (human)	TSG101	7251	NM_006292;	ENSG00000074319	HGNC:15971	Q99816	--- not yet entered ---		ALT: ambiguous; Telomerase-mediated: ambiguous	ambiguous	predicted	1
H. sapiens (human)	TSPY1	7258	NM_001197242; NM_003308; NM_001320964;	ENSG00000258992	HGNC:12381	Q01534	--- not yet entered ---		ALT: ambiguous; Telomerase-mediated: ambiguous	ambiguous	predicted	1
H. sapiens (human)	TSPYL1	7259	NM_003309;	ENSG00000189241	HGNC:12382	Q9H0U9	--- not yet entered ---		ALT: ambiguous; Telomerase-mediated: ambiguous	ambiguous	predicted	1
H. sapiens (human)	TUBB2A	7280	NM_001069; NM_001310315;	ENSG00000137267	HGNC:12412	Q13885	--- not yet entered ---		ALT: ambiguous; Telomerase-mediated: ambiguous	ambiguous	screened	2
H. sapiens (human)	UBA1	7317	NM_003334;	ENSG00000130985	HGNC:12469	P22314	Protein synthesis and degradation		ALT: ambiguous; Telomerase-mediated: ambiguous	ambiguous	screened	2
H. sapiens (human)	UBE2A	7319	NM_001282161; NM_003336; NM_181762; NM_181777;	ENSG00000077721	HGNC:12472	P49459	DNA replication and repair		ALT: ambiguous; Telomerase-mediated: ambiguous	ambiguous	predicted	1
H. sapiens (human)	UBE2B	7320	NM_003337;	ENSG00000119048	HGNC:12473	P63146	DNA replication and repair		ALT: ambiguous; Telomerase-mediated: ambiguous	ambiguous	predicted	1
H. sapiens (human)	UBE2D3	7323	NM_0013007951; NM_0033406; NM_1818863; NM_1818872; NM_1818883; NM_1818892; NM_1818902; NM_1818912; NM_1818923; NM_1818932;	ENSG00000109332	HGNC:12476	P61077	Protein modification	Telomerase activity;	ALT: ambiguous; Telomerase-mediated: repressing	ALT	validated	5
H. sapiens (human)	UBE2I	7329	NM_194259; NM_194261; NM_194260; NM_003345;	ENSG00000103275	HGNC:12485	P63279	Protein modification	ALT associated PML nuclear bodies (APBs);	ALT: enhancing; Telomerase-mediated: ambiguous	ALT	validated	6
H. sapiens (human)	SUMO1	7341	NM_001005781; NM_001005782; NM_003352;	ENSG00000116030	HGNC:12502	P63165	Protein modification	Sumoylation; ALT associated PML nuclear bodies (APBs);	ALT: enhancing; Telomerase-mediated: ambiguous	ALT	validated	6
H. sapiens (human)	UBTF	7343	NM_001076683; NM_001076684; NM_014233;	ENSG00000108312	HGNC:12511	P17480	RNA transcription and processing		ALT: ambiguous; Telomerase-mediated: ambiguous	ambiguous	screened	2
H. sapiens (human)	UCHL1	7345	NM_004181.4; NM_004181;	ENSG00000154277	HGNC:12513	P09936	Protein synthesis and degradation		ALT: enhancing; Telomerase-mediated: ambiguous	ALT	screened	2
H. sapiens (human)	UGDH	7358	NM_0011847001; NM_0011847011; NM_0033593;	ENSG00000109814	HGNC:12525	O60701	--- not yet entered ---		ALT: ambiguous; Telomerase-mediated: ambiguous	ambiguous	screened	2
H. sapiens (human)	UGP2	7360	NM_006759; NM_001001521;	ENSG00000169764	HGNC:12527	Q16851	--- not yet entered ---	Telomerase activity;	ALT: ambiguous; Telomerase-mediated: enhancing	Telomerase-mediated	screened	2
H. sapiens (human)	UROS	7390	NM_000375; NM_001324039; NM_001324036; NM_001324037; NM_001324038;	ENSG00000188690	HGNC:12592	P10746	--- not yet entered ---		ALT: ambiguous; Telomerase-mediated: ambiguous	ambiguous	predicted	1
H. sapiens (human)	USF1	7391	NM_007122; NM_207005; NM_007122; NM_001276373;	ENSG00000158773	HGNC:12593	P22415	RNA transcription and processing	Gene regulation; Telomerase activity;	ALT: ambiguous; Telomerase-mediated: ambiguous	ambiguous	validated	6
H. sapiens (human)	USF2	7392	NM_001321150; NM_003367; NM_207291;	ENSG00000105698	HGNC:12594	Q15853	RNA transcription and processing	Telomerase activity;	ALT: ambiguous; Telomerase-mediated: ambiguous	ambiguous	predicted	2
H. sapiens (human)	UTRN	7402	NM_0071242;	ENSG00000152818	HGNC:12635	P46939	--- not yet entered ---		ALT: ambiguous; Telomerase-mediated: ambiguous	ambiguous	screened	2
H. sapiens (human)	KDM6A	7403	NM_001291415; NM_021140; NM_001291416; NM_001291417; NM_001291418; NM_001291421;	ENSG00000147050	HGNC:12637	O15550	Chromatin organization		ALT: ambiguous; Telomerase-mediated: ambiguous	ambiguous	predicted	1
H. sapiens (human)	UTY	7404	NM_001258249; NM_182660; NM_001258250; NM_001258251; NM_001258252; NM_001258253; NM_001258254; NM_001258255; NM_001258256; NM_001258257; NM_001258258; NM_001258259; NM_001258260; NM_001258261; NM_001258262; NM_001258263; NM_001258264; NM_001258265; NM_001258266; NM_001258267; NM_001258268; NM_001258269; NM_001258270; NM_007125; NM_182659;	ENSG00000183878	HGNC:12638	O14607	Chromatin organization		ALT: ambiguous; Telomerase-mediated: ambiguous	ambiguous	predicted	1
H. sapiens (human)	VCP	7415	NM_007126;	ENSG00000165280	HGNC:12666	P55072	Protein transport		ALT: ambiguous; Telomerase-mediated: ambiguous	ambiguous	screened	2
H. sapiens (human)	VDR	7421	NM_000376; NM_001017535;	ENSG00000111424	HGNC:12679	P11473	Chromatin organization	Gene regulation; Telomerase activity;	ALT: ambiguous; Telomerase-mediated: repressing	ALT	validated	6
H. sapiens (human)	VRK1	7443	NM_003384;	ENSG00000100749	HGNC:12718	Q99986	Chromatin organization		ALT: ambiguous; Telomerase-mediated: ambiguous	ambiguous	predicted	1
H. sapiens (human)	VRK2	7444	NM_001130480; NM_001130481; NM_001130482; NM_001130483; NM_001288836; NM_001288837; NM_001288838; NM_001288839; NM_006296;	ENSG00000028116	HGNC:12719	Q86Y07	Chromatin organization		ALT: ambiguous; Telomerase-mediated: ambiguous	ambiguous	predicted	1
H. sapiens (human)	WARS	7453	NM_004184; NM_173701; NM_213645; NM_213646;	ENSG00000140105	HGNC:12729	P23381	--- not yet entered ---		ALT: ambiguous; Telomerase-mediated: ambiguous	ambiguous	screened	2
H. sapiens (human)	EIF4H	7458	NM_031992; NM_022170;	ENSG00000106682	HGNC:12741	Q15056	Protein synthesis and degradation		ALT: ambiguous; Telomerase-mediated: ambiguous	ambiguous	screened	2
H. sapiens (human)	WEE1	7465	NM_003390; NM_001143976;	ENSG00000166483	HGNC:12761	P30291	Cell cycle		ALT: ambiguous; Telomerase-mediated: ambiguous	ambiguous	predicted	1
H. sapiens (human)	WFS1	7466	NM_001145853; NM_006005;	ENSG00000109501	HGNC:12762	O76024	--- not yet entered ---		ALT: ambiguous; Telomerase-mediated: ambiguous	ambiguous	screened	2
H. sapiens (human)	WRN	7486	NM_000553;	ENSG00000165392	HGNC:12791	Q14191	DNA replication and repair	DNA repair / damage response; Telomere structure; Extrachromosomal telomeric repeat formation; DNA recombination; ALT associated PML nuclear bodies (APBs)	ALT: enhancing; Telomerase-mediated: ambiguous	ALT	validated	7
H. sapiens (human)	WT1	7490	NM_001198552; NM_000378; NM_024424; NM_024426; NM_001198551;	ENSG00000184937	HGNC:12796	P19544	RNA transcription and processing	Gene regulation; Telomerase activity;	ALT: ambiguous; Telomerase-mediated: repressing	ALT	validated	6
H. sapiens (human)	XBP1	7494	NM_001079539; NM_005080;	ENSG00000100219	HGNC:12801	P17861	RNA transcription and processing	Telomerase activity;	ALT: ambiguous; Telomerase-mediated: ambiguous	ambiguous	predicted	2
H. sapiens (human)	XPO1	7514	NM_003400;	ENSG00000082898	HGNC:12825	O14980	RNA transcription and processing		ALT: ambiguous; Telomerase-mediated: ambiguous	ambiguous	screened	2
H. sapiens (human)	XRCC1	7515	NM_006297;	ENSG00000073050	HGNC:12828	P18887	DNA replication and repair	DNA repair / damage response; DNA replication;	ALT: ambiguous; Telomerase-mediated: enhancing	Telomerase-mediated	screened	3
H. sapiens (human)	XRCC2	7516	NM_005431;	ENSG00000196584	HGNC:12829	O43543	DNA replication and repair	DNA repair / damage response;	ALT: ambiguous; Telomerase-mediated: ambiguous	ambiguous	predicted	2
H. sapiens (human)	XRCC3	7517	NM_001100118; NM_001100119; NM_005432;	ENSG00000126215	HGNC:12830	O43542	DNA replication and repair	DNA repair / damage response; DNA recombination; Telomere structure; Extrachromosomal telomeric repeat formation;	ALT: enhancing; Telomerase-mediated: ambiguous	ALT	predicted	3
H. sapiens (human)	XRCC4	7518	NM_001318012; NM_001318013; NM_003401;	ENSG00000152422	HGNC:12831	Q13426	DNA replication and repair	DNA repair / damage response;	ALT: ambiguous; Telomerase-mediated: ambiguous	ambiguous	predicted	2
H. sapiens (human)	XRCC5	7520	NM_021141;	ENSG00000079246	HGNC:12833	P13010	DNA replication and repair	DNA recombination; DNA repair / damage response; Telomere repeat binding; Extrachromosomal telomeric repeat formation; Telomere structure	ALT: ambiguous; Telomerase-mediated: repressing	ALT	validated	8
H. sapiens (human)	YES1	7525	NM_005433;	ENSG00000176105	HGNC:12841	P07947	--- not yet entered ---	Telomerase activity;	ALT: ambiguous; Telomerase-mediated: enhancing	Telomerase-mediated	screened	2
H. sapiens (human)	YY1	7528	NM_003403;	ENSG00000100811	HGNC:12856	P25490	DNA replication and repair		ALT: ambiguous; Telomerase-mediated: ambiguous	ambiguous	screened	2
H. sapiens (human)	YWHAB	7529	NM_139323; NM_003404;	ENSG00000166913	HGNC:12849	P31946	Cell membrane / wall		ALT: ambiguous; Telomerase-mediated: ambiguous	ambiguous	screened	2
H. sapiens (human)	YWHAE	7531	NM_006761; NM_005115;	ENSG00000108953	HGNC:12851	P62258	Signaling		ALT: ambiguous; Telomerase-mediated: ambiguous	ambiguous	screened	2
H. sapiens (human)	YWHAG	7532	NM_012479;	ENSG00000170027	HGNC:12852	P61981	Cell cycle		ALT: ambiguous; Telomerase-mediated: ambiguous	ambiguous	screened	2
H. sapiens (human)	YWHAZ	7534	NM_003406; NM_001135699; NM_001135700; NM_001135701; NM_001135702; NM_145690;	ENSG00000164924	HGNC:12855	P63104	Signaling		ALT: ambiguous; Telomerase-mediated: ambiguous	ambiguous	predicted	2
H. sapiens (human)	SF1	7536	NM_0011780301; NM_0011780312; NM_0013463631; NM_0013463641; NM_0013464091; NM_0013464101; NM_0046303; NM_2019952; NM_2019972; NM_2019982;	ENSG00000168066	HGNC:12950	Q15637	--- not yet entered ---		ALT: ambiguous; Telomerase-mediated: ambiguous	ambiguous	screened	2
H. sapiens (human)	ZNF32	7580	NM_001005368; NM_001324166; NM_001324167; NM_001324168; NM_006973;	ENSG00000169740	HGNC:13095	P17041	RNA transcription and processing		ALT: ambiguous; Telomerase-mediated: ambiguous	ambiguous	predicted	1
H. sapiens (human)	MZF1	7593	NM_003422; NM_003422; NM_198055; NM_001267033;	ENSG00000099326	HGNC:13108	P28698	RNA transcription and processing	Gene regulation; Telomerase activity;	ALT: ambiguous; Telomerase-mediated: repressing	ALT	validated	6
H. sapiens (human)	ZNF140	7699	NM_001300776; NM_003440; NM_001300777; NM_001300778;	ENSG00000196387	HGNC:12925	P52738	--- not yet entered ---		ALT: ambiguous; Telomerase-mediated: ambiguous	ambiguous	predicted	2
H. sapiens (human)	ZBTB16	7704	NM_001018011; NM_006006;	ENSG00000109906	HGNC:12930	Q05516	RNA transcription and processing	Telomerase activity;	ALT: ambiguous; Telomerase-mediated: ambiguous	ambiguous	predicted	2
H. sapiens (human)	ZNF148	7707	NM_0013484241; NM_0013484252; NM_0013484262; NM_0013484272; NM_0013484282; NM_0013484292; NM_0013484302; NM_0013484312; NM_0013484322; NM_0013484332; NM_0013484342; NM_0013484362; NM_0219642;	ENSG00000163848	HGNC:12933	Q9UQR1	RNA transcription and processing	Telomerase activity; Telomere length; Transcription;	ALT: ambiguous; Telomerase-mediated: enhancing	Telomerase-mediated	validated	6
H. sapiens (human)	RNF113A	7737	NM_006978;	ENSG00000125352	HGNC:12974	O15541	--- not yet entered ---		ALT: ambiguous; Telomerase-mediated: ambiguous	ambiguous	screened	2
H. sapiens (human)	ZMYM2	7750	NM_001190964; NM_001190965; NM_003453;	ENSG00000121741	HGNC:12989	Q9UBW7	RNA transcription and processing		ALT: ambiguous; Telomerase-mediated: ambiguous	ambiguous	predicted	1
H. sapiens (human)	ZNF208	7757	NM_007153; NM_001329971; NM_001329972; NM_001329973; NM_001329974;	ENSG00000160321	HGNC:12999	O43345	RNA transcription and processing	Telomere length;	ALT: ambiguous; Telomerase-mediated: ambiguous	ambiguous	screened	2
H. sapiens (human)	DAP3	7818	NM_001199849; NM_001199850; NM_001199851; NM_004632; NM_033657;	ENSG00000132676	HGNC:2673	P51398	Mitochondria		ALT: ambiguous; Telomerase-mediated: ambiguous	ambiguous	screened	2
H. sapiens (human)	PAX8	7849	NM_013952; NM_013992; NM_003466; NM_013953;	ENSG00000125618	HGNC:8622	Q06710	RNA transcription and processing	Gene regulation; Telomerase activity;	ALT: ambiguous; Telomerase-mediated: enhancing	Telomerase-mediated	validated	6
H. sapiens (human)	IFRD2	7866	NM_006764;	ENSG00000214706	HGNC:5457	Q12894	--- not yet entered ---		ALT: ambiguous; Telomerase-mediated: ambiguous	ambiguous	screened	2
H. sapiens (human)	USP7	7874	NM_001286457; NM_001286458; NM_001321858;	ENSG00000187555	HGNC:12630	Q93009	Protein synthesis and degradation		ALT: ambiguous; Telomerase-mediated: ambiguous	ambiguous	screened	2
H. sapiens (human)	RAB7A	7879	NM_004637;	ENSG00000075785	HGNC:9788	P51149	Cell membrane / wall		ALT: ambiguous; Telomerase-mediated: ambiguous	ambiguous	predicted	1
H. sapiens (human)	REEP5	7905	NM_005669;	ENSG00000129625	HGNC:30077	Q00765	--- not yet entered ---		ALT: ambiguous; Telomerase-mediated: ambiguous	ambiguous	screened	2
H. sapiens (human)	DEK	7913	NM_001134709; NM_003472;	ENSG00000124795	HGNC:2768	P35659	Chromatin organization	Gene regulation; Telomerase activity;	ALT: ambiguous; Telomerase-mediated: repressing	ALT	validated	6
H. sapiens (human)	DDX39B	7919	NM_004640;	ENSG00000198563	HGNC:13917	Q13838	RNA transcription and processing		ALT: ambiguous; Telomerase-mediated: ambiguous	ambiguous	screened	2
H. sapiens (human)	TFEB	7942	NM_007162; NM_001167827; NM_001271944; NM_001271945; NM_001271943;	ENSG00000112561	HGNC:11753	P19484	--- not yet entered ---		ALT: ambiguous; Telomerase-mediated: ambiguous	ambiguous	predicted	1
H. sapiens (human)	AIMP2	7965	NM_001326606; NM_001326607; NM_001326609; NM_001326610; NM_001326611; NM_006303; NM_018570;	ENSG00000106305	HGNC:20609	Q13155	--- not yet entered ---		ALT: ambiguous; Telomerase-mediated: ambiguous	ambiguous	screened	2
H. sapiens (human)	SEM1	7979	NM_006304;	ENSG00000127922	HGNC:10845	P60896	DNA replication and repair	DNA repair / damage response;	ALT: ambiguous; Telomerase-mediated: ambiguous	ambiguous	predicted	2
H. sapiens (human)	FOSL1	8061	NM_001300844; NM_001300855; NM_001300857; NM_005438;	ENSG00000175592	HGNC:13718	P15407	RNA transcription and processing	Telomerase activity;	ALT: ambiguous; Telomerase-mediated: ambiguous	ambiguous	predicted	2
H. sapiens (human)	KMT2D	8085	NM_003482;	ENSG00000167548	HGNC:7133	O14686	Chromatin organization		ALT: ambiguous; Telomerase-mediated: ambiguous	ambiguous	screened	2
H. sapiens (human)	HMGA2	8091	NM_001300918; NM_001300919; NM_001330190; NM_003483; NM_003484;	ENSG00000149948	HGNC:5009	P52926	RNA transcription and processing	Telomerase activity;	ALT: ambiguous; Telomerase-mediated: enhancing	Telomerase-mediated	predicted	2
H. sapiens (human)	SLC7A5	8140	NM_003486;	ENSG00000103257	HGNC:11063	Q01650	Cell membrane / wall		ALT: ambiguous; Telomerase-mediated: ambiguous	ambiguous	predicted	1
H. sapiens (human)	TAF15	8148	NM_003487;	ENSG00000270647	HGNC:11547	Q92804	RNA transcription and processing		ALT: ambiguous; Telomerase-mediated: ambiguous	ambiguous	screened	2
H. sapiens (human)	NRIP1	8204	NM_003489;	ENSG00000180530	HGNC:8001	P48552	RNA transcription and processing	ALT associated PML nuclear bodies (APBs);	ALT: ambiguous; Telomerase-mediated: ambiguous	ambiguous	screened	2
H. sapiens (human)	CHAF1B	8208	NM_005441;	ENSG00000159259	HGNC:1911	Q13112	Chromatin organization		ALT: ambiguous; Telomerase-mediated: ambiguous	ambiguous	screened	2
H. sapiens (human)	USP9X	8239	NM_0010395902; NM_0010395912;	ENSG00000124486	HGNC:12632	Q93008	--- not yet entered ---		ALT: ambiguous; Telomerase-mediated: ambiguous	ambiguous	screened	2
H. sapiens (human)	SMC1A	8243	NM_006306; NM_001281463;	ENSG00000072501	HGNC:11111	Q14683	Cell cycle	Chromatid cohesion;	ALT: ambiguous; Telomerase-mediated: ambiguous	ambiguous	screened	2
H. sapiens (human)	NAA10	8260	NM_001256119; NM_001256120; NM_003491;	ENSG00000102030	HGNC:18704	P41227	--- not yet entered ---		ALT: ambiguous; Telomerase-mediated: ambiguous	ambiguous	predicted	1
	LAGE3	8270	NM_0060144;	ENSG00000196976	HGNC:26058	Q14657	--- not yet entered ---		: ; :	ambiguous	predicted	1
H. sapiens (human)	ARID1A	8289	NM_006015; NM_139135;	ENSG00000117713	HGNC:11110	O14497	Chromatin organization	Gene regulation; Telomerase activity;	ALT: ambiguous; Telomerase-mediated: repressing	ALT	validated	6
H. sapiens (human)	HIST3H3	8290	NM_003493;	ENSG00000168148	HGNC:4778	Q16695	Chromatin organization	Telomere structure;	ALT: ambiguous; Telomerase-mediated: ambiguous	ambiguous	screened	2
H. sapiens (human)	HIST1H4I	8294	NM_0034952;	ENSG00000276180	HGNC:4793	P62805	Chromatin organization	Histone modification / variants; Chromatin structure;	ALT: ambiguous; Telomerase-mediated: ambiguous	ambiguous	screened	3
H. sapiens (human)	CDC45	8318	NM_001178010; NM_001178011; NM_003504;	ENSG00000093009	HGNC:1739	O75419	DNA replication and repair		ALT: ambiguous; Telomerase-mediated: ambiguous	ambiguous	predicted	1
H. sapiens (human)	HIST1H2AL	8332	NM_003511;	ENSG00000276903	HGNC:4730	P0C0S8	DNA replication and repair		ALT: ambiguous; Telomerase-mediated: ambiguous	ambiguous	screened	2
H. sapiens (human)	HIST1H3A	8350	NM_003529;	ENSG00000275714	HGNC:4766	P68431	Chromatin organization	Histone modification / variants; Chromatin structure;	ALT: ambiguous; Telomerase-mediated: ambiguous	ambiguous	screened	3
H. sapiens (human)	HIST1H3D	8351	NM_0035304;	ENSG00000197409	HGNC:4767	P68431	Chromatin organization	Histone modification / variants; Chromatin structure;	ALT: ambiguous; Telomerase-mediated: ambiguous	ambiguous	screened	3
H. sapiens (human)	HIST1H3C	8352	NM_0035312;	ENSG00000278272	HGNC:4768	P68431	Chromatin organization	Histone modification / variants; Chromatin structure;	ALT: ambiguous; Telomerase-mediated: ambiguous	ambiguous	screened	3
H. sapiens (human)	HIST1H3E	8353	NM_0035322;	ENSG00000274750	HGNC:4769	P68431	Chromatin organization	Histone modification / variants; Chromatin structure;	ALT: ambiguous; Telomerase-mediated: ambiguous	ambiguous	screened	3
H. sapiens (human)	HIST1H3I	8354	NM_0035332;	ENSG00000275379	HGNC:4771	P68431	Chromatin organization	Histone modification / variants; Chromatin structure;	ALT: ambiguous; Telomerase-mediated: ambiguous	ambiguous	screened	3
H. sapiens (human)	HIST1H3G	8355	NM_0035342;	ENSG00000273983	HGNC:4772	P68431	Chromatin organization	Histone modification / variants; Chromatin structure;	ALT: ambiguous; Telomerase-mediated: ambiguous	ambiguous	screened	3
H. sapiens (human)	HIST1H3J	8356	NM_0035352;	ENSG00000197153	HGNC:4774	P68431	Chromatin organization	Histone modification / variants; Chromatin structure;	ALT: ambiguous; Telomerase-mediated: ambiguous	ambiguous	screened	3
H. sapiens (human)	HIST1H3H	8357	NM_0035362;	ENSG00000278828	HGNC:4775	P68431	Chromatin organization	Histone modification / variants; Chromatin structure;	ALT: ambiguous; Telomerase-mediated: ambiguous	ambiguous	screened	3
H. sapiens (human)	HIST1H3B	8358	NM_0035373;	ENSG00000274267	HGNC:4776	P68431	Chromatin organization	Histone modification / variants; Chromatin structure;	ALT: ambiguous; Telomerase-mediated: ambiguous	ambiguous	screened	3
H. sapiens (human)	HIST1H4A	8359	NM_003538;	ENSG00000278637	HGNC:4781	P62805	Chromatin organization	Histone modification / variants; Chromatin structure;	ALT: ambiguous; Telomerase-mediated: ambiguous	ambiguous	screened	3
H. sapiens (human)	HIST1H4D	8360	NM_0035393;	ENSG00000277157	HGNC:4782	P62805	Chromatin organization	Histone modification / variants; Chromatin structure;	ALT: ambiguous; Telomerase-mediated: ambiguous	ambiguous	screened	3
H. sapiens (human)	HIST1H4F	8361	NM_0035403;	ENSG00000274618	HGNC:4783	P62805	Chromatin organization	Histone modification / variants; Chromatin structure;	ALT: ambiguous; Telomerase-mediated: ambiguous	ambiguous	screened	3
H. sapiens (human)	HIST1H4K	8362	NM_0035412;	ENSG00000273542	HGNC:4784	P62805	Chromatin organization	Histone modification / variants; Chromatin structure;	ALT: ambiguous; Telomerase-mediated: ambiguous	ambiguous	screened	3
H. sapiens (human)	HIST1H4J	8363	NM_0219683;	ENSG00000197238	HGNC:4785	P62805	Chromatin organization	Histone modification / variants; Chromatin structure;	ALT: ambiguous; Telomerase-mediated: ambiguous	ambiguous	screened	3
H. sapiens (human)	HIST1H4C	8364	NM_0035423;	ENSG00000197061	HGNC:4787	P62805	Chromatin organization	Histone modification / variants; Chromatin structure;	ALT: ambiguous; Telomerase-mediated: ambiguous	ambiguous	screened	3
H. sapiens (human)	HIST1H4H	8365	NM_003543;	ENSG00000158406	HGNC:4788	P62805	Chromatin organization	Histone modification / variants; Chromatin structure;	ALT: ambiguous; Telomerase-mediated: ambiguous	ambiguous	screened	3
H. sapiens (human)	HIST1H4B	8366	NM_003544;	ENSG00000278705	HGNC:4789	P62805	DNA replication and repair	Histone modification / variants; Chromatin structure;	ALT: ambiguous; Telomerase-mediated: ambiguous	ambiguous	screened	3
H. sapiens (human)	HIST1H4E	8367	NM_0035453;	ENSG00000276966	HGNC:4790	P62805	Chromatin organization	Histone modification / variants; Chromatin structure;	ALT: ambiguous; Telomerase-mediated: ambiguous	ambiguous	screened	3
H. sapiens (human)	HIST1H4L	8368	NM_0035462;	ENSG00000275126	HGNC:4791	P62805	Chromatin organization	Histone modification / variants; Chromatin structure;	ALT: ambiguous; Telomerase-mediated: ambiguous	ambiguous	screened	3
H. sapiens (human)	HIST2H4A	8370	NM_0035482;	ENSG00000270882	HGNC:4794	P62805	Chromatin organization	Histone modification / variants; Chromatin structure;	ALT: ambiguous; Telomerase-mediated: ambiguous	ambiguous	screened	3
H. sapiens (human)	MAD1L1	8379	NM_001013836; NM_001013837; NM_001304523; NM_001304525; NM_001304524; NM_003550;	ENSG00000002822	HGNC:6762	Q9Y6D9	Cell cycle	Gene regulation; Telomerase activity;	ALT: ambiguous; Telomerase-mediated: repressing	ALT	validated	6
H. sapiens (human)	TAGLN2	8407	NM_001277223; NM_001277224; NM_003564;	ENSG00000158710	HGNC:11554	P37802	Cell differentiation		ALT: ambiguous; Telomerase-mediated: ambiguous	ambiguous	screened	2
H. sapiens (human)	RAD54L	8438	NM_003579; NM_001142548;	ENSG00000085999	HGNC:9826	Q92698	DNA replication and repair	DNA repair / damage response;	ALT: ambiguous; Telomerase-mediated: ambiguous	ambiguous	predicted	2
H. sapiens (human)	DUSP11	8446	NM_0035842;	ENSG00000144048	HGNC:3066	O75319	--- not yet entered ---		ALT: ambiguous; Telomerase-mediated: ambiguous	ambiguous	screened	2
H. sapiens (human)	DOC2B	8447	NM_003585;	ENSG00000272636	HGNC:2986	Q14184	--- not yet entered ---		ALT: ambiguous; Telomerase-mediated: ambiguous	ambiguous	predicted	2
H. sapiens (human)	DHX16	8449	NM_001164239; NM_003587;	ENSG00000204560	HGNC:2739	O60231	--- not yet entered ---		ALT: ambiguous; Telomerase-mediated: ambiguous	ambiguous	predicted	1
H. sapiens (human)	FOXN1	8456	NM_003593;	ENSG00000109101	HGNC:12765	O15353	--- not yet entered ---		ALT: ambiguous; Telomerase-mediated: ambiguous	ambiguous	predicted	1
H. sapiens (human)	TEAD2	8463	NM_001256661; NM_001256660; NM_001256658; NM_001256659; NM_003598; NM_001256662;	ENSG00000074219	HGNC:11715	Q15562	--- not yet entered ---		ALT: ambiguous; Telomerase-mediated: ambiguous	ambiguous	predicted	1
H. sapiens (human)	SMARCA5	8467	NM_003601;	ENSG00000153147	HGNC:11101	O60264	Chromatin organization		ALT: ambiguous; Telomerase-mediated: ambiguous	ambiguous	screened	2
H. sapiens (human)	FKBP6	8468	NM_001135211; NM_001281304; NM_003602;	ENSG00000077800	HGNC:3722	O75344	Cell differentiation		ALT: ambiguous; Telomerase-mediated: ambiguous	ambiguous	screened	2
H. sapiens (human)	IRS4	8471	NM_0036042;	ENSG00000133124	HGNC:6128	O14654	--- not yet entered ---		ALT: ambiguous; Telomerase-mediated: ambiguous	ambiguous	screened	2
H. sapiens (human)	MAP4K3	8491	NM_003618; NM_001270425;	ENSG00000011566	HGNC:6865	Q8IVH8	--- not yet entered ---	Telomerase activity;	ALT: ambiguous; Telomerase-mediated: repressing	ALT	screened	2
H. sapiens (human)	PPM1D	8493	NM_003620;	ENSG00000170836	HGNC:9277	O15297	--- not yet entered ---		ALT: ambiguous; Telomerase-mediated: ambiguous	ambiguous	predicted	1
H. sapiens (human)	NIPSNAP1	8508	NM_003634; NM_001202502;	ENSG00000184117	HGNC:7827	Q9BPW8	Mitochondria		ALT: ambiguous; Telomerase-mediated: ambiguous	ambiguous	screened	2
H. sapiens (human)	IKBKAP	8518	NM_001318360; NM_001330749; NM_003640;	ENSG00000070061	HGNC:5959	O95163	Signaling	Telomerase activity;	ALT: ambiguous; Telomerase-mediated: enhancing	Telomerase-mediated	screened	2
H. sapiens (human)	IFITM1	8519	NM_0036413;	ENSG00000185885	HGNC:5412	P13164	Cell membrane / wall		ALT: ambiguous; Telomerase-mediated: ambiguous	ambiguous	screened	2
H. sapiens (human)	HAT1	8520	NM_003642; NM_001033085;	ENSG00000128708	HGNC:4821	O14929	DNA replication and repair	Histone modification / variants; Chromatin structure;	ALT: ambiguous; Telomerase-mediated: ambiguous	ambiguous	screened	3
H. sapiens (human)	YBX3	8531	NM_001145426;	ENSG00000060138	HGNC:2428	P16989	Cell differentiation		ALT: ambiguous; Telomerase-mediated: ambiguous	ambiguous	screened	2
H. sapiens (human)	CAMK1	8536	NM_003656;	ENSG00000134072	HGNC:1459	Q14012	--- not yet entered ---		ALT: ambiguous; Telomerase-mediated: ambiguous	ambiguous	predicted	1
H. sapiens (human)	API5	8539	NM_001142930; NM_001142931; NM_001243747;	ENSG00000166181	HGNC:594	Q9BZZ5	Cell death		ALT: ambiguous; Telomerase-mediated: ambiguous	ambiguous	screened	2
H. sapiens (human)	PIR	8544	NM_003662; NM_001018109;	ENSG00000087842	HGNC:30048	O00625	RNA transcription and processing		ALT: ambiguous; Telomerase-mediated: ambiguous	ambiguous	screened	2
H. sapiens (human)	CGGBP1	8545	NM_001195308; NM_001008390;	ENSG00000163320	HGNC:1888	Q9UFW8	RNA transcription and processing		ALT: ambiguous; Telomerase-mediated: ambiguous	ambiguous	screened	2
H. sapiens (human)	MAPKAPK5	8550	NM_139078; NM_003668;	ENSG00000089022	HGNC:6889	Q8IW41	--- not yet entered ---	Telomerase activity;	ALT: ambiguous; Telomerase-mediated: enhancing	Telomerase-mediated	screened	2
H. sapiens (human)	BHLHE40	8553	NM_003670;	ENSG00000134107	HGNC:1046	O14503	RNA transcription and processing	Telomerase activity;	ALT: ambiguous; Telomerase-mediated: repressing	ALT	validated	5
H. sapiens (human)	PIAS1	8554	NM_016166; NM_001320687;	ENSG00000033800	HGNC:2752	O75925	Protein modification	ALT associated PML nuclear bodies (APBs);	ALT: ambiguous; Telomerase-mediated: ambiguous	ambiguous	screened	2
H. sapiens (human)	CDK10	8558	NM_001098533; NM_052988; NM_001160367; NM_003674; NM_052987;	ENSG00000185324	HGNC:1770	Q15131	--- not yet entered ---		ALT: ambiguous; Telomerase-mediated: ambiguous	ambiguous	predicted	1
H. sapiens (human)	THOC5	8563	NM_003678; NM_001002879; NM_001002878; NM_001002877;	ENSG00000100296	HGNC:19074	Q13769	RNA transcription and processing	TERRA; RNA processing;	ALT: ambiguous; Telomerase-mediated: ambiguous	ambiguous	screened	3
H. sapiens (human)	PDXK	8566	NM_001331030; NM_021941; NM_003681;	ENSG00000160209	HGNC:8819	O00764	--- not yet entered ---		ALT: ambiguous; Telomerase-mediated: ambiguous	ambiguous	predicted	1
H. sapiens (human)	MADD	8567	NM_001135943; NM_001135944; NM_003682; NM_130470; NM_130471; NM_130472; NM_130473; NM_130474; NM_130475; NM_130476;	ENSG00000110514	HGNC:6766	Q8WXG6	--- not yet entered ---		ALT: ambiguous; Telomerase-mediated: ambiguous	ambiguous	screened	2
H. sapiens (human)	KHSRP	8570	NM_003685;	ENSG00000088247	HGNC:6316	Q92945	RNA transcription and processing		ALT: ambiguous; Telomerase-mediated: ambiguous	ambiguous	screened	2
H. sapiens (human)	CASK	8573	NM_001126054; NM_001126055; NM_003688;	ENSG00000147044	HGNC:1497	O14936	Cell membrane / wall	Telomerase activity;	ALT: ambiguous; Telomerase-mediated: enhancing	Telomerase-mediated	screened	2
H. sapiens (human)	STK16	8576	NM_001330213; NM_001330215; NM_001330214; NM_001008910;	ENSG00000115661	HGNC:11394	O75716	Cell membrane / wall	Telomerase activity;	ALT: ambiguous; Telomerase-mediated: enhancing	Telomerase-mediated	screened	2
H. sapiens (human)	RUVBL1	8607	NM_001319084; NM_001319086; NM_003707;	ENSG00000175792	HGNC:10474	Q9Y265	Chromatin organization	Telomerase activity;	ALT: ambiguous; Telomerase-mediated: enhancing	Telomerase-mediated	validated	5
H. sapiens (human)	KLF7	8609	NM_003709; NM_001270943; NM_001270942; NM_001270944;	ENSG00000118263	HGNC:6350	O75840	--- not yet entered ---		ALT: ambiguous; Telomerase-mediated: ambiguous	ambiguous	predicted	1
H. sapiens (human)	CDK13	8621	NM_003718; NM_031267;	ENSG00000065883	HGNC:1733	Q14004	RNA transcription and processing		ALT: ambiguous; Telomerase-mediated: ambiguous	ambiguous	screened	2
H. sapiens (human)	SOCS1	8651	NM_003745;	ENSG00000185338	HGNC:19383	O15524	--- not yet entered ---	Telomerase activity;	ALT: ambiguous; Telomerase-mediated: enhancing	Telomerase-mediated	screened	2
H. sapiens (human)	DDX3Y	8653	NM_0011226653; NM_0013025522; NM_0013241951; NM_0046604;	ENSG00000067048	HGNC:2699	O15523	--- not yet entered ---		ALT: ambiguous; Telomerase-mediated: ambiguous	ambiguous	screened	2
H. sapiens (human)	TNKS	8658	NM_003747;	ENSG00000173273	HGNC:11941	O95271	Protein modification	Telomerase activity; Telomere structure; Telomere length; Telomere repeat binding;	ALT: ambiguous; Telomerase-mediated: enhancing	Telomerase-mediated	validated	7
H. sapiens (human)	EIF3G	8666	NM_003755;	ENSG00000130811	HGNC:3274	O75821	--- not yet entered ---		ALT: ambiguous; Telomerase-mediated: ambiguous	ambiguous	screened	2
H. sapiens (human)	EIF3J	8669	NM_001284335; NM_003758; NM_001284336;	ENSG00000104131	HGNC:3270	O75822	--- not yet entered ---		ALT: ambiguous; Telomerase-mediated: ambiguous	ambiguous	predicted	1
H. sapiens (human)	VAMP8	8673	NM_003761;	ENSG00000118640	HGNC:12647	Q9BV40	Cell membrane / wall		ALT: ambiguous; Telomerase-mediated: ambiguous	ambiguous	predicted	1
H. sapiens (human)	VAMP4	8674	NM_001185127; NM_201994; NM_003762;	ENSG00000117533	HGNC:12645	O75379	Cell membrane / wall		ALT: ambiguous; Telomerase-mediated: ambiguous	ambiguous	predicted	1
H. sapiens (human)	STX10	8677	NM_001271609; NM_001271610; NM_001271611; NM_003765;	ENSG00000104915	HGNC:11428	O60499	--- not yet entered ---		ALT: ambiguous; Telomerase-mediated: ambiguous	ambiguous	predicted	1
H. sapiens (human)	PEA15	8682	NM_001297576; NM_001297577; NM_001297578; NM_003768;	ENSG00000162734	HGNC:8822	Q15121	Cell membrane / wall		ALT: ambiguous; Telomerase-mediated: ambiguous	ambiguous	screened	2
H. sapiens (human)	SRSF9	8683	NM_003769;	ENSG00000111786	HGNC:10791	Q13242	RNA transcription and processing		ALT: ambiguous; Telomerase-mediated: ambiguous	ambiguous	screened	2
H. sapiens (human)	CDC23	8697	NM_004661;	ENSG00000094880	HGNC:1724	Q9UJX2	--- not yet entered ---		ALT: ambiguous; Telomerase-mediated: ambiguous	ambiguous	predicted	1
H. sapiens (human)	ABCC3	8714	NM_001144070; NM_020038; NM_003786; NM_020037;	ENSG00000108846	HGNC:54	O15438	--- not yet entered ---		ALT: ambiguous; Telomerase-mediated: ambiguous	ambiguous	predicted	1
H. sapiens (human)	EDF1	8721	NM_001281297; NM_001281299; NM_001281298; NM_003792;	ENSG00000107223	HGNC:3164	O60869	RNA transcription and processing		ALT: ambiguous; Telomerase-mediated: ambiguous	ambiguous	screened	2
H. sapiens (human)	PABPC4	8761	NM_001135653; NM_001135654; NM_003819;	ENSG00000090621	HGNC:8557	Q13310	--- not yet entered ---		ALT: ambiguous; Telomerase-mediated: ambiguous	ambiguous	screened	2
H. sapiens (human)	TNFRSF6B	8771	NM_003823;	ENSG00000243509	HGNC:11921	O95407	Cell death		ALT: ambiguous; Telomerase-mediated: ambiguous	ambiguous	predicted	1
H. sapiens (human)	SAP30	8819	NM_003864;	ENSG00000164105	HGNC:10532	O75446	Chromatin organization		ALT: ambiguous; Telomerase-mediated: ambiguous	ambiguous	predicted	1
H. sapiens (human)	GMPS	8833	NM_003875;	ENSG00000163655	HGNC:4378	P49915	Metabolism		ALT: ambiguous; Telomerase-mediated: ambiguous	ambiguous	screened	2
H. sapiens (human)	HDAC3	8841	NM_003883;	ENSG00000171720	HGNC:4854	O15379	Chromatin organization	Histone modification / variants; Chromatin structure;	ALT: ambiguous; Telomerase-mediated: ambiguous	ambiguous	predicted	2
H. sapiens (human)	KAT2B	8850	NM_003884;	ENSG00000114166	HGNC:8638	Q92831	Chromatin organization	Histone modification / variants; Chromatin structure;	ALT: ambiguous; Telomerase-mediated: ambiguous	ambiguous	predicted	2
H. sapiens (human)	STK19	8859	NM_032454; NM_004197;	ENSG00000204344	HGNC:11398	P49842	Chromatin organization	Telomerase activity;	ALT: ambiguous; Telomerase-mediated: enhancing	Telomerase-mediated	screened	2
H. sapiens (human)	FUBP1	8880	NM_003902; NM_001303433;	ENSG00000162613	HGNC:4004	Q96AE4	RNA transcription and processing		ALT: ambiguous; Telomerase-mediated: ambiguous	ambiguous	screened	2
H. sapiens (human)	CDC16	8881	NM_001078645; NM_003903; NM_001318517; NM_001318518; NM_001330101; NM_001330104; NM_001330105;	ENSG00000130177	HGNC:1720	Q13042	--- not yet entered ---		ALT: ambiguous; Telomerase-mediated: ambiguous	ambiguous	predicted	2
H. sapiens (human)	MCM3AP	8888	NM_0039064;	ENSG00000160294	HGNC:6946	O60318	--- not yet entered ---		ALT: ambiguous; Telomerase-mediated: ambiguous	ambiguous	screened	2
H. sapiens (human)	EIF2B3	8891	NM_001166588; NM_020365; NM_001261418;	ENSG00000070785	HGNC:3259	Q9NR50	--- not yet entered ---		ALT: ambiguous; Telomerase-mediated: ambiguous	ambiguous	predicted	1
H. sapiens (human)	CPNE3	8895	NM_003909;	ENSG00000085719	HGNC:2316	O75131	--- not yet entered ---		ALT: ambiguous; Telomerase-mediated: ambiguous	ambiguous	screened	2
H. sapiens (human)	PRPF4B	8899	NM_003913;	ENSG00000112739	HGNC:17346	Q13523	RNA transcription and processing		ALT: ambiguous; Telomerase-mediated: ambiguous	ambiguous	screened	2
H. sapiens (human)	FOXH1	8928	NM_003923;	ENSG00000160973	HGNC:3814	O75593	--- not yet entered ---		ALT: ambiguous; Telomerase-mediated: ambiguous	ambiguous	predicted	1
H. sapiens (human)	MBD2	8932	NM_015832; NM_003927;	ENSG00000134046	HGNC:6917	Q9UBB5	RNA transcription and processing	Telomerase activity;	ALT: ambiguous; Telomerase-mediated: repressing	ALT	predicted	2
H. sapiens (human)	RAB29	8934	NM_001135662; NM_003929; NM_001135663; NM_001135664;	ENSG00000117280	HGNC:9789	O14966	--- not yet entered ---		ALT: ambiguous; Telomerase-mediated: ambiguous	ambiguous	predicted	1
H. sapiens (human)	TOP3B	8940	NM_001282112; NM_001282113; NM_003935;	ENSG00000100038	HGNC:11993	O95985	DNA replication and repair	DNA repair / damage response;	ALT: ambiguous; Telomerase-mediated: ambiguous	ambiguous	predicted	2
H. sapiens (human)	HIST1H3F	8968	NM_0210182;	ENSG00000277775	HGNC:4773	P68431	Chromatin organization	Histone modification / variants; Chromatin structure;	ALT: ambiguous; Telomerase-mediated: ambiguous	ambiguous	screened	3
H. sapiens (human)	RPS6KA4	8986	NM_003942; NM_001006944;	ENSG00000162302	HGNC:10433	O75676	Chromatin organization	Telomerase activity;	ALT: ambiguous; Telomerase-mediated: enhancing	Telomerase-mediated	screened	2
H. sapiens (human)	NOL3	8996	NM_001185057; NM_001185058; NM_001276307; NM_001276309; NM_001276311; NM_001276312; NM_001276319; NM_003946;	ENSG00000140939	HGNC:7869	O60936	Mitochondria		ALT: ambiguous; Telomerase-mediated: ambiguous	ambiguous	screened	2
H. sapiens (human)	CDKL2	8999	NM_003948; NM_001330724;	ENSG00000138769	HGNC:1782	Q92772	--- not yet entered ---	Telomerase activity;	ALT: ambiguous; Telomerase-mediated: enhancing	Telomerase-mediated	screened	2
H. sapiens (human)	MPZL1	9019	NM_024569; NM_001146191;	ENSG00000197965	HGNC:7226	O95297	Cell membrane / wall	Telomerase activity;	ALT: ambiguous; Telomerase-mediated: enhancing	Telomerase-mediated	screened	2
H. sapiens (human)	CLIC3	9022	NM_004669;	ENSG00000169583	HGNC:2064	O95833	Cell membrane / wall		ALT: ambiguous; Telomerase-mediated: ambiguous	ambiguous	screened	2
H. sapiens (human)	BRSK2	9024	NM_001256627; NM_001256630; NM_001256629; NM_001282218;	ENSG00000174672	HGNC:11405	Q8IWQ3	--- not yet entered ---	Telomerase activity;	ALT: ambiguous; Telomerase-mediated: enhancing	Telomerase-mediated	screened	2
H. sapiens (human)	RNF8	9025	NM_003958;	ENSG00000112130	HGNC:10071	O76064	DNA replication and repair	DNA repair / damage response;	ALT: ambiguous; Telomerase-mediated: ambiguous	ambiguous	predicted	2
H. sapiens (human)	HIP1R	9026	NM_001303097; NM_003959; NM_001303099;	ENSG00000130787	HGNC:18415	O75146	--- not yet entered ---		ALT: ambiguous; Telomerase-mediated: ambiguous	ambiguous	predicted	1
H. sapiens (human)	RHBDL1	9028	NM_001278720; NM_003961; NM_001278721; NM_001318733;	ENSG00000103269	HGNC:10007	O75783	Cell membrane / wall		ALT: ambiguous; Telomerase-mediated: ambiguous	ambiguous	predicted	1
H. sapiens (human)	UBE2M	9040	NM_003969;	ENSG00000130725	HGNC:12491	P61081	--- not yet entered ---		ALT: ambiguous; Telomerase-mediated: ambiguous	ambiguous	predicted	2
H. sapiens (human)	DOK2	9046	NM_001317800; NM_003974; NM_201349;	ENSG00000147443	HGNC:2991	O60496	--- not yet entered ---		ALT: ambiguous; Telomerase-mediated: ambiguous	ambiguous	screened	2
H. sapiens (human)	MAP7	9053	NM_001198608; NM_001198609; NM_001198611; NM_001198614; NM_001198615; NM_001198616; NM_001198617; NM_001198618; NM_001198619; NM_003980;	ENSG00000135525	HGNC:6869	Q14244	Cell membrane / wall		ALT: ambiguous; Telomerase-mediated: ambiguous	ambiguous	screened	2
H. sapiens (human)	SLC7A7	9056	NM_001126105; NM_003982; NM_001126106;	ENSG00000155465	HGNC:11065	Q9UM01	--- not yet entered ---		ALT: ambiguous; Telomerase-mediated: ambiguous	ambiguous	predicted	1
H. sapiens (human)	SLC7A6	9057	NM_001076785; NM_003983;	ENSG00000103064	HGNC:11064	Q92536	--- not yet entered ---		ALT: ambiguous; Telomerase-mediated: ambiguous	ambiguous	predicted	1
H. sapiens (human)	PAPSS1	9061	NM_005443;	ENSG00000138801	HGNC:8603	O43252	--- not yet entered ---		ALT: ambiguous; Telomerase-mediated: ambiguous	ambiguous	screened	2
H. sapiens (human)	PIAS2	9063	NM_001324046; NM_173206; NM_001324047; NM_001324048; NM_001324049; NM_001324051; NM_001324052; NM_001324053; NM_001324054; NM_001324055; NM_001324057; NM_001324058; NM_001324059; NM_001324060; NM_004671;	ENSG00000078043	HGNC:17311	O75928	--- not yet entered ---		ALT: ambiguous; Telomerase-mediated: ambiguous	ambiguous	predicted	1
H. sapiens (human)	ASH2L	9070	NM_001105214; NM_004674; NM_001261832; NM_001282272;	ENSG00000129691	HGNC:744	Q9UBL3	Chromatin organization		ALT: ambiguous; Telomerase-mediated: ambiguous	ambiguous	predicted	1
H. sapiens (human)	TMSB4Y	9087	NM_004202;	ENSG00000154620	HGNC:11882	O14604	--- not yet entered ---		ALT: ambiguous; Telomerase-mediated: ambiguous	ambiguous	screened	2
H. sapiens (human)	PKMYT1	9088	NM_001258450; NM_001258451; NM_004203;	ENSG00000127564	HGNC:29650	Q99640	Cell cycle		ALT: ambiguous; Telomerase-mediated: ambiguous	ambiguous	predicted	1
H. sapiens (human)	USP2	9099	NM_001243759; NM_171997; NM_004205;	ENSG00000036672	HGNC:12618	O75604	--- not yet entered ---		ALT: ambiguous; Telomerase-mediated: ambiguous	ambiguous	predicted	1
H. sapiens (human)	USP8	9101	NM_001128610; NM_005154; NM_001128611; NM_001283049;	ENSG00000138592	HGNC:12631	P40818	Cell membrane / wall		ALT: ambiguous; Telomerase-mediated: ambiguous	ambiguous	predicted	1
H. sapiens (human)	MTA1	9112	NM_001203258;	ENSG00000182979	HGNC:7410	Q13330	Chromatin organization		ALT: ambiguous; Telomerase-mediated: ambiguous	ambiguous	screened	2
H. sapiens (human)	SMC3	9126	NM_005445;	ENSG00000108055	HGNC:2468	Q9UQE7	Cell cycle	Chromatid cohesion;	ALT: ambiguous; Telomerase-mediated: ambiguous	ambiguous	screened	3
H. sapiens (human)	PRPF4	9128	NM_001244926; NM_004697; NM_001322266; NM_001322267;	ENSG00000136875	HGNC:17349	O43172	--- not yet entered ---		ALT: ambiguous; Telomerase-mediated: ambiguous	ambiguous	predicted	1
H. sapiens (human)	FAM50A	9130	NM_004699;	ENSG00000071859	HGNC:18786	Q14320	Cell differentiation		ALT: ambiguous; Telomerase-mediated: ambiguous	ambiguous	screened	2
H. sapiens (human)	AIFM1	9131	NM_001130846; NM_001130847; NM_004208; NM_145812; NM_145813;	ENSG00000156709	HGNC:8768	O95831	Mitochondria		ALT: ambiguous; Telomerase-mediated: ambiguous	ambiguous	screened	2
H. sapiens (human)	CCNE2	9134	NM_057749;	ENSG00000175305	HGNC:1590	O96020	Cell cycle		ALT: ambiguous; Telomerase-mediated: ambiguous	ambiguous	predicted	1
H. sapiens (human)	CTDP1	9150	NM_004715; NM_001202504;	ENSG00000060069	HGNC:2498	Q9Y5B0	Protein modification	Protein modification;	ALT: ambiguous; Telomerase-mediated: ambiguous	ambiguous	predicted	2
H. sapiens (human)	EXO1	9156	NM_006027; NM_001319224;	ENSG00000174371	HGNC:3511	Q9UQ84	DNA replication and repair	DNA repair / damage response; Extrachromosomal telomeric repeat formation;	ALT: ambiguous; Telomerase-mediated: ambiguous	ambiguous	validated	6
H. sapiens (human)	TMSB10	9168	NM_021103;	ENSG00000034510	HGNC:11879	P63313	--- not yet entered ---		ALT: ambiguous; Telomerase-mediated: ambiguous	ambiguous	screened	2
H. sapiens (human)	MYOM2	9172	NM_0039703; NM_0039703;	ENSG00000036448	HGNC:7614	P54296	--- not yet entered ---		ALT: ambiguous; Telomerase-mediated: ambiguous	ambiguous	screened	2
H. sapiens (human)	BUB3	9184	NM_004725; NM_001007793;	ENSG00000154473	HGNC:1151	O43684	Cell cycle		ALT: ambiguous; Telomerase-mediated: ambiguous	ambiguous	screened	2
H. sapiens (human)	DDX21	9188	NM_001256910; NM_004728;	ENSG00000165732	HGNC:2744	Q9NR30	RNA transcription and processing		ALT: ambiguous; Telomerase-mediated: ambiguous	ambiguous	screened	2
H. sapiens (human)	AURKB	9212	NM_004217; NM_001284526; NM_001313950; NM_001313954; NM_001256834;	ENSG00000178999	HGNC:11390	Q96GD4	Cell cycle	Histone modification / variants; Telomerase activity;	ALT: ambiguous; Telomerase-mediated: enhancing	Telomerase-mediated	screened	3
H. sapiens (human)	RPS6KA5	9252	NM_001322227; NM_001322238; NM_001322228; NM_001322229; NM_001322230; NM_001322231; NM_001322232; NM_001322233; NM_001322234; NM_001322235; NM_001322236; NM_001322237; NM_004755;	ENSG00000100784	HGNC:10434	O75582	Chromatin organization	Telomerase activity;	ALT: ambiguous; Telomerase-mediated: enhancing	Telomerase-mediated	screened	2
H. sapiens (human)	BCL7B	9275	NM_001197244; NM_001301061; NM_001707; NM_138707;	ENSG00000106635	HGNC:1005	Q9BQE9	--- not yet entered ---		ALT: ambiguous; Telomerase-mediated: ambiguous	ambiguous	screened	2
H. sapiens (human)	MED14	9282	NM_004229;	ENSG00000180182	HGNC:2370	O60244	RNA transcription and processing		ALT: ambiguous; Telomerase-mediated: ambiguous	ambiguous	predicted	1
H. sapiens (human)	GPR52	9293	NM_005684;	ENSG00000203737	HGNC:4508	Q9Y2T5	--- not yet entered ---		ALT: ambiguous; Telomerase-mediated: ambiguous	ambiguous	screened	2
H. sapiens (human)	SRSF11	9295	NM_0011909872; NM_0013506051; NM_0013506061; NM_0013506071; NM_0013506081; NM_0013506091; NM_0013506101; NM_0013506111; NM_0013506121; NM_0013506131; NM_0013506141; NM_0013506151; NM_0013506161; NM_0047684;	ENSG00000116754	HGNC:10782	Q05519	--- not yet entered ---		ALT: ambiguous; Telomerase-mediated: ambiguous	ambiguous	screened	2
H. sapiens (human)	KLF4	9314	NM_001314052; NM_004235;	ENSG00000136826	HGNC:6348	O43474	Telomere biology	Gene regulation; Telomerase activity;	ALT: ambiguous; Telomerase-mediated: enhancing	Telomerase-mediated	validated	7
H. sapiens (human)	TRIP13	9319	NM_004237; NM_001166260;	ENSG00000071539	HGNC:12307	Q15645	RNA transcription and processing	DNA repair / damage response;	ALT: ambiguous; Telomerase-mediated: ambiguous	ambiguous	predicted	2
H. sapiens (human)	TRIP10	9322	NM_001288962; NM_001288963; NM_004240;	ENSG00000125733	HGNC:12304	Q15642	Cell membrane / wall		ALT: ambiguous; Telomerase-mediated: ambiguous	ambiguous	screened	2
H. sapiens (human)	HMGN3	9324	NM_001201362; NM_001201363; NM_001318884; NM_001318885; NM_001318886; NM_001318887; NM_001318888; NM_004242; NM_138730;	ENSG00000118418	HGNC:12312	Q15651	DNA replication and repair		ALT: ambiguous; Telomerase-mediated: ambiguous	ambiguous	screened	2
H. sapiens (human)	ZNHIT3	9326	NM_001033577; NM_004773; NM_001281432; NM_001281433; NM_001281434;	ENSG00000273611	HGNC:12309	Q15649	--- not yet entered ---		ALT: ambiguous; Telomerase-mediated: ambiguous	ambiguous	predicted	1
H. sapiens (human)	GTF3C3	9330	NM_012086; NM_001206774;	ENSG00000119041	HGNC:4666	Q9Y5Q9	RNA transcription and processing		ALT: ambiguous; Telomerase-mediated: ambiguous	ambiguous	screened	2
H. sapiens (human)	VAMP3	9341	NM_004781;	ENSG00000049245	HGNC:12644	Q15836	Cell membrane / wall		ALT: ambiguous; Telomerase-mediated: ambiguous	ambiguous	predicted	1
H. sapiens (human)	EFTUD2	9343	NM_001258353; NM_001258354; NM_001142605;	ENSG00000108883	HGNC:30858	Q15029	RNA transcription and processing		ALT: ambiguous; Telomerase-mediated: ambiguous	ambiguous	screened	2
H. sapiens (human)	RPL23	9349	NM_000978;	ENSG00000125691	HGNC:10316	P62829	--- not yet entered ---		ALT: ambiguous; Telomerase-mediated: ambiguous	ambiguous	screened	2
H. sapiens (human)	LONP1	9361	NM_004793; NM_001276480; NM_001276479;	ENSG00000196365	HGNC:9479	P36776	Mitochondria		ALT: ambiguous; Telomerase-mediated: ambiguous	ambiguous	screened	2
H. sapiens (human)	RAB9A	9367	NM_001195328; NM_004251;	ENSG00000123595	HGNC:9792	P51151	--- not yet entered ---		ALT: ambiguous; Telomerase-mediated: ambiguous	ambiguous	predicted	1
H. sapiens (human)	TGFBRAP1	9392	NM_001142621; NM_004257; NM_001328646;	ENSG00000135966	HGNC:16836	Q8WUH2	Cell membrane / wall		ALT: ambiguous; Telomerase-mediated: ambiguous	ambiguous	predicted	1
H. sapiens (human)	RECQL5	9400	NM_001003715; NM_001003716; NM_004259;	ENSG00000108469	HGNC:9950	O94762	DNA replication and repair	DNA repair / damage response;	ALT: ambiguous; Telomerase-mediated: ambiguous	ambiguous	predicted	2
H. sapiens (human)	RECQL4	9401	NM_004260;	ENSG00000160957	HGNC:9949	O94761	DNA replication and repair	DNA repair / damage response; Telomere structure;	ALT: ambiguous; Telomerase-mediated: ambiguous	ambiguous	screened	3
H. sapiens (human)	SNRNP40	9410	NM_004814;	ENSG00000060688	HGNC:30857	Q96DI7	--- not yet entered ---		ALT: ambiguous; Telomerase-mediated: ambiguous	ambiguous	predicted	1
H. sapiens (human)	DDX23	9416	NM_004818;	ENSG00000174243	HGNC:17347	Q9BUQ8	--- not yet entered ---		ALT: ambiguous; Telomerase-mediated: ambiguous	ambiguous	screened	2
H. sapiens (human)	THEMIS2	9473	NM_0010394772; NM_0011055562; NM_0012861131; NM_0012861151; NM_0048483;	ENSG00000130775	HGNC:16839	Q5TEJ8	Signaling		ALT: ambiguous; Telomerase-mediated: ambiguous	ambiguous	screened	2
H. sapiens (human)	ROCK2	9475	NM_004850; NM_001321643;	ENSG00000134318	HGNC:10252	O75116	--- not yet entered ---	Telomerase activity;	ALT: ambiguous; Telomerase-mediated: enhancing	Telomerase-mediated	screened	2
H. sapiens (human)	CABP1	9478	NM_001033677; NM_031205; NM_004276;	ENSG00000157782	HGNC:1384	Q9NZU7	Cell membrane / wall		ALT: ambiguous; Telomerase-mediated: ambiguous	ambiguous	predicted	1
H. sapiens (human)	STX8	9482	NM_004853;	ENSG00000170310	HGNC:11443	Q9UNK0	Cell membrane / wall		ALT: ambiguous; Telomerase-mediated: ambiguous	ambiguous	predicted	1
H. sapiens (human)	PGS1	9489	NM_024419;	ENSG00000087157	HGNC:30029	Q32NB8	Mitochondria		ALT: ambiguous; Telomerase-mediated: ambiguous	ambiguous	predicted	1
H. sapiens (human)	XAGE2	9502	NM_130777;	ENSG00000155622	HGNC:4112	Q96GT9	--- not yet entered ---		ALT: ambiguous; Telomerase-mediated: ambiguous	ambiguous	screened	2
H. sapiens (human)	FXR2	9513	NM_0048603;	ENSG00000129245	HGNC:4024	P51116	--- not yet entered ---		ALT: ambiguous; Telomerase-mediated: ambiguous	ambiguous	screened	2
H. sapiens (human)	TBPL1	9519	NM_0012536761; NM_0048653;	ENSG00000028839	HGNC:11589	P62380	--- not yet entered ---		ALT: ambiguous; Telomerase-mediated: ambiguous	ambiguous	screened	2
H. sapiens (human)	BAG3	9531	NM_004281;	ENSG00000151929	HGNC:939	O95817	Protein synthesis and degradation		ALT: ambiguous; Telomerase-mediated: ambiguous	ambiguous	screened	2
H. sapiens (human)	POLR1C	9533	NM_203290; NM_001318876;	ENSG00000171453	HGNC:20194	O15160	RNA transcription and processing		ALT: ambiguous; Telomerase-mediated: ambiguous	ambiguous	screened	2
H. sapiens (human)	H2AFY	9555	NM_004893; NM_002814;	ENSG00000113648	HGNC:4740	O75367	Chromatin organization	Histone modification / variants;	ALT: ambiguous; Telomerase-mediated: ambiguous	ambiguous	screened	2
H. sapiens (human)	CREB5	9586	NM_001011666; NM_182899; NM_004904; NM_182898;	ENSG00000146592	HGNC:16844	Q02930	--- not yet entered ---		ALT: ambiguous; Telomerase-mediated: ambiguous	ambiguous	predicted	1
H. sapiens (human)	PRDX6	9588	NM_004905;	ENSG00000117592	HGNC:16753	P30041	--- not yet entered ---		ALT: ambiguous; Telomerase-mediated: ambiguous	ambiguous	screened	2
H. sapiens (human)	NFE2L3	9603	NM_0042896;	ENSG00000050344	HGNC:7783	Q9Y4A8	RNA transcription and processing		ALT: ambiguous; Telomerase-mediated: ambiguous	ambiguous	screened	2
H. sapiens (human)	RNF7	9616	NM_001201370; NM_183237; NM_014245; NM_183063;	ENSG00000114125	HGNC:10070	Q9UBF6	--- not yet entered ---		ALT: ambiguous; Telomerase-mediated: ambiguous	ambiguous	predicted	1
H. sapiens (human)	ISG15	9636	NM_005101;	ENSG00000187608	HGNC:4053	P05161	Protein modification	Telomere length;	ALT: ambiguous; Telomerase-mediated: ambiguous	ambiguous	validated	5
H. sapiens (human)	PPM1F	9647	NM_014634;	ENSG00000100034	HGNC:19388	P49593	--- not yet entered ---		ALT: ambiguous; Telomerase-mediated: ambiguous	ambiguous	predicted	1
H. sapiens (human)	PLCH2	9651	NM_001303012; NM_001303013; NM_014638;	ENSG00000149527	HGNC:29037	O75038	--- not yet entered ---		ALT: ambiguous; Telomerase-mediated: ambiguous	ambiguous	predicted	1
H. sapiens (human)	MDC1	9656	NM_014641;	ENSG00000137337	HGNC:21163	Q14676	DNA replication and repair	DNA repair / damage response;	ALT: ambiguous; Telomerase-mediated: ambiguous	ambiguous	predicted	2
H. sapiens (human)	LPIN2	9663	NM_014646;	ENSG00000101577	HGNC:14450	Q92539	--- not yet entered ---		ALT: ambiguous; Telomerase-mediated: ambiguous	ambiguous	predicted	1
H. sapiens (human)	KIAA0430	9665	NM_0011849981; NM_0011849981; NM_0011849991; NM_0011849991; NM_0146473; NM_0146473;	ENSG00000166783	HGNC:29562	Q9Y4F3	--- not yet entered ---		ALT: ambiguous; Telomerase-mediated: ambiguous	ambiguous	screened	2
H. sapiens (human)	EIF5B	9669	NM_015904;	ENSG00000158417	HGNC:30793	O60841	--- not yet entered ---		ALT: ambiguous; Telomerase-mediated: ambiguous	ambiguous	screened	2
H. sapiens (human)	IPO13	9670	NM_014652;	ENSG00000117408	HGNC:16853	O94829	--- not yet entered ---		ALT: ambiguous; Telomerase-mediated: ambiguous	ambiguous	predicted	1
H. sapiens (human)	TTI1	9675	NM_014657; NM_001303457;	ENSG00000101407	HGNC:29029	O43156	RNA transcription and processing		ALT: ambiguous; Telomerase-mediated: ambiguous	ambiguous	predicted	1
H. sapiens (human)	KDM4A	9682	NM_014663;	ENSG00000066135	HGNC:22978	O75164	Chromatin organization	Histone modification / variants; Chromatin structure;	ALT: ambiguous; Telomerase-mediated: ambiguous	ambiguous	predicted	2
H. sapiens (human)	VGLL4	9686	NM_001128219; NM_001128220; NM_001128221; NM_001284390; NM_001284391; NM_014667;	ENSG00000144560	HGNC:28966	Q14135	--- not yet entered ---		ALT: ambiguous; Telomerase-mediated: ambiguous	ambiguous	screened	2
H. sapiens (human)	BZW1	9689	NM_001207067; NM_001207069; NM_001321688; NM_001321694; NM_001207068; NM_001321690; NM_001321691; NM_001321693; NM_014670;	ENSG00000082153	HGNC:18380	Q7L1Q6	RNA transcription and processing		ALT: ambiguous; Telomerase-mediated: ambiguous	ambiguous	screened	2
H. sapiens (human)	DHX34	9704	NM_014681; NM_194428;	ENSG00000134815	HGNC:16719	Q14147	--- not yet entered ---		ALT: ambiguous; Telomerase-mediated: ambiguous	ambiguous	predicted	1
H. sapiens (human)	FAM131B	9715	NM_001031690; NM_001278297; NM_014690;	ENSG00000159784	HGNC:22202	Q86XD5	--- not yet entered ---		ALT: ambiguous; Telomerase-mediated: ambiguous	ambiguous	screened	2
H. sapiens (human)	SART3	9733	NM_014706;	ENSG00000075856	HGNC:16860	Q15020	DNA replication and repair		ALT: ambiguous; Telomerase-mediated: ambiguous	ambiguous	predicted	1
H. sapiens (human)	HDAC9	9734	NM_0012041442; NM_0012041452; NM_0012041462; NM_0012041472; NM_0012041482; NM_0013218681; NM_0013218691; NM_0013218701; NM_0013218711; NM_0013218721; NM_0013218731; NM_0013218741; NM_0013218751; NM_0013218761; NM_0013218771; NM_0013218781; NM_0013218791; NM_0013218841; NM_0013218851; NM_0013218861; NM_0013218871; NM_0013218881; NM_0013218891; NM_0013218901; NM_0013218911; NM_0013218931; NM_001321…	ENSG00000048052	HGNC:14065	Q9UKV0	--- not yet entered ---			ambiguous	predicted	1
H. sapiens (human)	SETD1A	9739	NM_014712;	ENSG00000099381	HGNC:29010	O15047	Chromatin organization		ALT: ambiguous; Telomerase-mediated: ambiguous	ambiguous	predicted	1
H. sapiens (human)	KMT2B	9757	NM_014727;	ENSG00000272333	HGNC:15840	Q9UMN6	Chromatin organization		ALT: ambiguous; Telomerase-mediated: ambiguous	ambiguous	predicted	1
H. sapiens (human)	HDAC4	9759	NM_006037;	ENSG00000068024	HGNC:14063	P56524	Chromatin organization	Histone modification / variants; Chromatin structure;	ALT: ambiguous; Telomerase-mediated: ambiguous	ambiguous	predicted	2
H. sapiens (human)	EIF4A3	9775	NM_014740;	ENSG00000141543	HGNC:18683	P38919	--- not yet entered ---		ALT: ambiguous; Telomerase-mediated: ambiguous	ambiguous	predicted	1
H. sapiens (human)	DHX38	9785	NM_014003;	ENSG00000140829	HGNC:17211	Q92620	--- not yet entered ---		ALT: ambiguous; Telomerase-mediated: ambiguous	ambiguous	screened	2
H. sapiens (human)	RNF40	9810	NM_001207033; NM_014771; NM_001207034; NM_001286572;	ENSG00000103549	HGNC:16867	O75150	Chromatin organization		ALT: ambiguous; Telomerase-mediated: ambiguous	ambiguous	screened	2
H. sapiens (human)	KEAP1	9817	NM_012289; NM_203500;	ENSG00000079999	HGNC:23177	Q14145	--- not yet entered ---		ALT: ambiguous; Telomerase-mediated: ambiguous	ambiguous	screened	2
H. sapiens (human)	RB1CC1	9821	NM_001083617; NM_014781;	ENSG00000023287	HGNC:15574	Q8TDY2	DNA replication and repair		ALT: ambiguous; Telomerase-mediated: ambiguous	ambiguous	predicted	1
H. sapiens (human)	DNAJC6	9829	NM_001256864; NM_014787; NM_001256865;	ENSG00000116675	HGNC:15469	O75061	--- not yet entered ---		ALT: ambiguous; Telomerase-mediated: ambiguous	ambiguous	predicted	1
H. sapiens (human)	ZEB2	9839	NM_001171653; NM_014795;	ENSG00000169554	HGNC:14881	O60315	RNA transcription and processing	Telomerase activity;	ALT: ambiguous; Telomerase-mediated: repressing	ALT	validated	5
H. sapiens (human)	PSMD6	9861	NM_001271779; NM_014814; NM_001271780; NM_001271781;	ENSG00000163636	HGNC:9564	Q15008	DNA replication and repair		ALT: ambiguous; Telomerase-mediated: ambiguous	ambiguous	predicted	1
H. sapiens (human)	SETDB1	9869	NM_001145415;	ENSG00000143379	HGNC:10761	Q15047	Chromatin organization		ALT: ambiguous; Telomerase-mediated: ambiguous	ambiguous	predicted	1
H. sapiens (human)	TOX4	9878	NM_014828; NM_001303523;	ENSG00000092203	HGNC:20161	O94842	Cell cycle		ALT: ambiguous; Telomerase-mediated: enhancing	Telomerase-mediated	screened	2
H. sapiens (human)	DDX46	9879	NM_001300860; NM_014829;	ENSG00000145833	HGNC:18681	Q7L014	--- not yet entered ---		ALT: ambiguous; Telomerase-mediated: ambiguous	ambiguous	predicted	1
H. sapiens (human)	SMG7	9887	NM_201568; NM_201569; NM_001174061; NM_001331007; NM_014837; NM_173156;	ENSG00000116698	HGNC:16792	Q92540	RNA transcription and processing	Telomerase activity; Telomere repeat binding;	ALT: ambiguous; Telomerase-mediated: ambiguous	ambiguous	predicted	2
H. sapiens (human)	TELO2	9894	NM_016111;	ENSG00000100726	HGNC:29099	Q9Y4R8	Signaling		ALT: ambiguous; Telomerase-mediated: ambiguous	ambiguous	predicted	1
H. sapiens (human)	G3BP2	9908	NM_0122974; NM_2035042; NM_2035052;	ENSG00000138757	HGNC:30291	Q9UN86	--- not yet entered ---		ALT: ambiguous; Telomerase-mediated: ambiguous	ambiguous	screened	2
H. sapiens (human)	SEC16A	9919	NM_0012764181; NM_0148661;	ENSG00000148396	HGNC:29006	O15027	--- not yet entered ---		ALT: ambiguous; Telomerase-mediated: ambiguous	ambiguous	screened	2
H. sapiens (human)	RNF10	9921	NM_001330474;	ENSG00000022840	HGNC:10055	Q8N5U6	--- not yet entered ---		ALT: ambiguous; Telomerase-mediated: ambiguous	ambiguous	screened	2
H. sapiens (human)	HELZ	9931	NM_014877; NM_001330447;	ENSG00000198265	HGNC:16878	P42694	RNA transcription and processing	DNA repair / damage response;	ALT: ambiguous; Telomerase-mediated: ambiguous	ambiguous	predicted	2
H. sapiens (human)	DCLRE1A	9937	NM_014881; NM_001271816;	ENSG00000198924	HGNC:17660	Q6PJP8	DNA replication and repair	DNA repair / damage response;	ALT: ambiguous; Telomerase-mediated: ambiguous	ambiguous	predicted	2
H. sapiens (human)	RBM8A	9939	NM_005105;	ENSG00000265241	HGNC:9905	Q9Y5S9	RNA transcription and processing		ALT: ambiguous; Telomerase-mediated: ambiguous	ambiguous	screened	2
H. sapiens (human)	GFPT2	9945	NM_005110;	ENSG00000131459	HGNC:4242	O94808	--- not yet entered ---		ALT: ambiguous; Telomerase-mediated: ambiguous	ambiguous	screened	2
H. sapiens (human)	USP15	9958	NM_0012520781; NM_0012520791; NM_0013511591; NM_0013511601; NM_0013511611; NM_0013511621; NM_0013511631; NM_0013511641; NM_0013511651; NM_0013511661; NM_0063132;	ENSG00000135655	HGNC:12613	Q9Y4E8	--- not yet entered ---		ALT: ambiguous; Telomerase-mediated: ambiguous	ambiguous	screened	2
H. sapiens (human)	THRAP3	9967	NM_0013214711; NM_0013214731; NM_0051193;	ENSG00000054118	HGNC:22964	Q9Y2W1	--- not yet entered ---		ALT: ambiguous; Telomerase-mediated: ambiguous	ambiguous	screened	2
H. sapiens (human)	MED12	9968	NM_005120;	ENSG00000184634	HGNC:11957	Q93074	RNA transcription and processing		ALT: ambiguous; Telomerase-mediated: ambiguous	ambiguous	predicted	1
H. sapiens (human)	MED13	9969	NM_005121;	ENSG00000108510	HGNC:22474	Q9UHV7	RNA transcription and processing		ALT: ambiguous; Telomerase-mediated: ambiguous	ambiguous	predicted	1
H. sapiens (human)	RBX1	9978	NM_014248;	ENSG00000100387	HGNC:9928	P62877	DNA replication and repair		ALT: ambiguous; Telomerase-mediated: ambiguous	ambiguous	predicted	1
H. sapiens (human)	THOC1	9984	NM_005131;	ENSG00000079134	HGNC:19070	Q96FV9	RNA transcription and processing	TERRA; RNA processing;	ALT: ambiguous; Telomerase-mediated: ambiguous	ambiguous	screened	3
H. sapiens (human)	PDCD6	10016	NM_001267556; NM_001267559; NM_001267557; NM_001267558; NM_013232;	ENSG00000249915	HGNC:8765	O75340	Cell death		ALT: ambiguous; Telomerase-mediated: ambiguous	ambiguous	screened	2
H. sapiens (human)	GNE	10020	NM_001190383; NM_001190388; NM_001190384; NM_001128227;	ENSG00000159921	HGNC:23657	Q9Y223	--- not yet entered ---	Telomerase activity;	ALT: ambiguous; Telomerase-mediated: enhancing	Telomerase-mediated	screened	2
H. sapiens (human)	PIGK	10026	NM_005482;	ENSG00000142892	HGNC:8965	Q92643	--- not yet entered ---		ALT: ambiguous; Telomerase-mediated: ambiguous	ambiguous	predicted	1
H. sapiens (human)	PARP2	10038	NM_005484; NM_001042618;	ENSG00000129484	HGNC:272	Q9UGN5	DNA replication and repair	ALT associated PML nuclear bodies (APBs); Protein modification;	ALT: enhancing; Telomerase-mediated: ambiguous	ALT	screened	3
H. sapiens (human)	PARP3	10039	NM_001003931; NM_005485;	ENSG00000041880	HGNC:273	Q9Y6F1	DNA replication and repair		ALT: ambiguous; Telomerase-mediated: ambiguous	ambiguous	predicted	1
H. sapiens (human)	SAE1	10055	NM_001145713; NM_001145714; NM_005500;	ENSG00000142230	HGNC:30660	Q9UBE0	Protein modification		ALT: ambiguous; Telomerase-mediated: ambiguous	ambiguous	screened	2
H. sapiens (human)	ABCC5	10057	NM_001023587; NM_005688; NM_001320032;	ENSG00000114770	HGNC:56	O15440	--- not yet entered ---		ALT: ambiguous; Telomerase-mediated: ambiguous	ambiguous	predicted	1
H. sapiens (human)	ABCB6	10058	NM_005689;	ENSG00000115657	HGNC:47	Q9NP58	Mitochondria		ALT: ambiguous; Telomerase-mediated: ambiguous	ambiguous	predicted	1
H. sapiens (human)	ABCC9	10060	NM_005691; NM_020298; NM_020297;	ENSG00000069431	HGNC:60	O60706	--- not yet entered ---		ALT: ambiguous; Telomerase-mediated: ambiguous	ambiguous	predicted	1
H. sapiens (human)	NR1H3	10062	NM_001130101; NM_001130102; NM_001251934; NM_001251935; NM_005693;	ENSG00000025434	HGNC:7966	Q13133	Metabolism	Telomerase activity;	ALT: ambiguous; Telomerase-mediated: ambiguous	ambiguous	predicted	2
H. sapiens (human)	DPP3	10072	NM_001256670; NM_005700; NM_130443;	ENSG00000254986	HGNC:3008	Q9NY33	--- not yet entered ---		ALT: ambiguous; Telomerase-mediated: ambiguous	ambiguous	screened	2
H. sapiens (human)	TSSC4	10078	NM_001297658; NM_001297659; NM_001297660; NM_001297661; NM_005706;	ENSG00000184281	HGNC:12386	Q9Y5U2	--- not yet entered ---		ALT: ambiguous; Telomerase-mediated: ambiguous	ambiguous	screened	2
H. sapiens (human)	ARPC5	10092	NM_001270439; NM_005717;	ENSG00000162704	HGNC:708	O15511	--- not yet entered ---		ALT: ambiguous; Telomerase-mediated: ambiguous	ambiguous	predicted	1
H. sapiens (human)	ACTR3	10096	NM_001277140; NM_005721;	ENSG00000115091	HGNC:170	P61158	--- not yet entered ---		ALT: ambiguous; Telomerase-mediated: ambiguous	ambiguous	predicted	1
H. sapiens (human)	ACTR2	10097	NM_001005386; NM_005722;	ENSG00000138071	HGNC:169	P61160	--- not yet entered ---		ALT: ambiguous; Telomerase-mediated: ambiguous	ambiguous	predicted	1
H. sapiens (human)	ARPC2	10109	NM_005731; NM_152862;	ENSG00000163466	HGNC:705	O15144	--- not yet entered ---		ALT: ambiguous; Telomerase-mediated: ambiguous	ambiguous	predicted	1
H. sapiens (human)	RAD50	10111	NM_005732;	ENSG00000113522	HGNC:9816	Q92878	DNA replication and repair	ALT associated PML nuclear bodies (APBs); DNA repair / damage response; DNA recombination; Telomere repeat binding; DNA replication	ALT: enhancing; Telomerase-mediated: repressing	ALT	validated	9
H. sapiens (human)	ARL4C	10123	NM_001282431; NM_005737;	ENSG00000188042	HGNC:698	P56559	Cell membrane / wall		ALT: ambiguous; Telomerase-mediated: ambiguous	ambiguous	predicted	1
H. sapiens (human)	ARL4A	10124	NM_001037164; NM_212460; NM_001195396; NM_005738;	ENSG00000122644	HGNC:695	P40617	Cell membrane / wall		ALT: ambiguous; Telomerase-mediated: ambiguous	ambiguous	predicted	1
H. sapiens (human)	TRAP1	10131	NM_001272049; NM_016292;	ENSG00000126602	HGNC:16264	Q12931	Mitochondria		ALT: ambiguous; Telomerase-mediated: ambiguous	ambiguous	predicted	1
H. sapiens (human)	BCAP31	10134	NM_001139441; NM_001139457; NM_001256447; NM_005745;	ENSG00000185825	HGNC:16695	P51572	Protein synthesis and degradation		ALT: ambiguous; Telomerase-mediated: ambiguous	ambiguous	screened	2
H. sapiens (human)	NAMPT	10135	NM_005746;	ENSG00000105835	HGNC:30092	P43490	Metabolism		ALT: ambiguous; Telomerase-mediated: ambiguous	ambiguous	predicted	2
H. sapiens (human)	G3BP1	10146	NM_005754; NM_198395;	ENSG00000145907	HGNC:30292	Q13283	--- not yet entered ---		ALT: ambiguous; Telomerase-mediated: ambiguous	ambiguous	screened	2
H. sapiens (human)	TRIM28	10155	NM_005762;	ENSG00000130726	HGNC:16384	Q13263	Chromatin organization	DNA repair / damage response;	ALT: ambiguous; Telomerase-mediated: ambiguous	ambiguous	screened	2
H. sapiens (human)	AASS	10157	NM_0057633;	ENSG00000008311	HGNC:17366	Q9UDR5	--- not yet entered ---		ALT: ambiguous; Telomerase-mediated: ambiguous	ambiguous	screened	2
H. sapiens (human)	ALYREF	10189	NM_005782;	ENSG00000183684	HGNC:19071	Q86V81	RNA transcription and processing		ALT: ambiguous; Telomerase-mediated: ambiguous	ambiguous	screened	2
H. sapiens (human)	PRMT3	10196	NM_001145166; NM_001145167; NM_005788;	ENSG00000185238	HGNC:30163	O60678	Chromatin organization	Protein modification;	ALT: ambiguous; Telomerase-mediated: ambiguous	ambiguous	predicted	2
H. sapiens (human)	PSME3	10197	NM_005789; NM_001267045;	ENSG00000131467	HGNC:9570	P61289	Protein synthesis and degradation		ALT: ambiguous; Telomerase-mediated: ambiguous	ambiguous	screened	2
H. sapiens (human)	MPHOSPH6	10200	NM_005792;	ENSG00000135698	HGNC:7214	Q99547	RNA transcription and processing	Telomere length;	ALT: ambiguous; Telomerase-mediated: ambiguous	ambiguous	screened	2
H. sapiens (human)	DDX39A	10212	NM_001204057; NM_005804; NM_138998;	ENSG00000123136	HGNC:17821	O00148	--- not yet entered ---		ALT: ambiguous; Telomerase-mediated: ambiguous	ambiguous	screened	2
H. sapiens (human)	GPA33	10223	NM_005814;	ENSG00000143167	HGNC:4445	Q99795	--- not yet entered ---		ALT: ambiguous; Telomerase-mediated: ambiguous	ambiguous	screened	2
H. sapiens (human)	STX6	10228	NM_001286210; NM_005819;	ENSG00000135823	HGNC:11441	O43752	--- not yet entered ---		ALT: ambiguous; Telomerase-mediated: ambiguous	ambiguous	predicted	1
H. sapiens (human)	RIDA	10247	NM_005836;	ENSG00000132541	HGNC:16897	P52758	--- not yet entered ---		ALT: ambiguous; Telomerase-mediated: ambiguous	ambiguous	predicted	1
H. sapiens (human)	ABCC4	10257	NM_001105515; NM_005845; NM_001301829; NM_001301830;	ENSG00000125257	HGNC:55	O15439	--- not yet entered ---		ALT: ambiguous; Telomerase-mediated: ambiguous	ambiguous	predicted	1
H. sapiens (human)	SF3B4	10262	NM_0058504;	ENSG00000143368	HGNC:10771	Q15427	--- not yet entered ---		ALT: ambiguous; Telomerase-mediated: ambiguous	ambiguous	screened	2
H. sapiens (human)	AKAP8	10270	NM_005858;	ENSG00000105127	HGNC:378	O43823	DNA replication and repair	Telomerase activity;	ALT: ambiguous; Telomerase-mediated: enhancing	Telomerase-mediated	screened	2
H. sapiens (human)	STUB1	10273	NM_001293197; NM_005861;	ENSG00000103266	HGNC:11427	Q9UNE7	DNA replication and repair		ALT: ambiguous; Telomerase-mediated: ambiguous	ambiguous	screened	2
H. sapiens (human)	STAG1	10274	NM_005862;	ENSG00000118007	HGNC:11354	Q8WVM7	Cell cycle	Chromatid cohesion;	ALT: ambiguous; Telomerase-mediated: ambiguous	ambiguous	predicted	2
H. sapiens (human)	SIGMAR1	10280	NM_001282205; NM_147160; NM_001282206; NM_001282207; NM_001282208; NM_001282209; NM_005866; NM_147157; NM_147158; NM_147159;	ENSG00000147955	HGNC:8157	Q99720	Mitochondria		ALT: ambiguous; Telomerase-mediated: ambiguous	ambiguous	predicted	1
H. sapiens (human)	BET1	10282	NM_001317739; NM_005868;	ENSG00000105829	HGNC:14562	O15155	Cell membrane / wall		ALT: ambiguous; Telomerase-mediated: ambiguous	ambiguous	predicted	1
H. sapiens (human)	DNAJA2	10294	NM_005880;	ENSG00000069345	HGNC:14884	O60884	Protein synthesis and degradation		ALT: ambiguous; Telomerase-mediated: ambiguous	ambiguous	screened	2
H. sapiens (human)	BCKDK	10295	NM_0011229572; NM_0012719261; NM_0058813;	ENSG00000103507	HGNC:16902	O14874	--- not yet entered ---		ALT: ambiguous; Telomerase-mediated: ambiguous	ambiguous	predicted	1
H. sapiens (human)	BCKDK	10295	NM_0011229572; NM_0012719261; NM_0058813;	ENSG00000103507	HGNC:16902	O14874	--- not yet entered ---		ALT: ambiguous; Telomerase-mediated: ambiguous	ambiguous	screened	2
H. sapiens (human)	PAK4	10298	NM_001014831; NM_001014832; NM_001014833; NM_001014834; NM_001014835; NM_005884;	ENSG00000130669	HGNC:16059	O96013	--- not yet entered ---		ALT: ambiguous; Telomerase-mediated: ambiguous	ambiguous	screened	2
H. sapiens (human)	RTN3	10313	NM_001265589; NM_001265590; NM_001265591; NM_006054; NM_201428; NM_201429; NM_201430;	ENSG00000133318	HGNC:10469	O95197	DNA replication and repair		ALT: ambiguous; Telomerase-mediated: ambiguous	ambiguous	screened	2
H. sapiens (human)	TNIP1	10318	NM_001128931; NM_001252385; NM_001252386; NM_001252390; NM_001252391; NM_001252392; NM_001252393; NM_001258454; NM_001258455; NM_001258456; NM_006058; NM_138386;	ENSG00000145901	HGNC:16903	Q15025	DNA replication and repair		ALT: ambiguous; Telomerase-mediated: ambiguous	ambiguous	predicted	1
H. sapiens (human)	IKZF1	10320	NM_001220767; NM_001220771; NM_001220774; NM_001220776; NM_001220770; NM_001220773; NM_001220772; NM_001220775; NM_001220769; NM_006060; NM_001220766; NM_001220768;	ENSG00000185811	HGNC:13176	Q13422	RNA transcription and processing	Telomerase activity;	ALT: ambiguous; Telomerase-mediated: repressing	ALT	predicted	2
H. sapiens (human)	RRAGB	10325	NM_006064; NM_016656;	ENSG00000083750	HGNC:19901	Q5VZM2	--- not yet entered ---		ALT: ambiguous; Telomerase-mediated: ambiguous	ambiguous	predicted	1
H. sapiens (human)	AKR1A1	10327	NM_001202413; NM_001202414; NM_006066; NM_153326;	ENSG00000117448	HGNC:380	P14550	--- not yet entered ---		ALT: ambiguous; Telomerase-mediated: ambiguous	ambiguous	screened	2
H. sapiens (human)	TRIM22	10346	NM_0011995731; NM_0060744;	ENSG00000132274	HGNC:16379	Q8IYM9	RNA transcription and processing		ALT: ambiguous; Telomerase-mediated: ambiguous	ambiguous	screened	2
H. sapiens (human)	HMG20B	10362	NM_006339;	ENSG00000064961	HGNC:5002	Q9P0W2	Chromatin organization		ALT: ambiguous; Telomerase-mediated: ambiguous	ambiguous	predicted	1
H. sapiens (human)	HMG20A	10363	NM_001304504; NM_018200; NM_001304505;	ENSG00000140382	HGNC:5001	Q9NP66	Chromatin organization		ALT: ambiguous; Telomerase-mediated: ambiguous	ambiguous	predicted	1
H. sapiens (human)	KLF2	10365	NM_016270;	ENSG00000127528	HGNC:6347	Q9Y5W3	RNA transcription and processing	Gene regulation; Telomerase activity;	ALT: ambiguous; Telomerase-mediated: repressing	ALT	validated	6
H. sapiens (human)	TUBB3	10381	NM_001197181; NM_006086;	ENSG00000258947	HGNC:20772	Q13509	--- not yet entered ---		ALT: ambiguous; Telomerase-mediated: ambiguous	ambiguous	screened	2
H. sapiens (human)	TUBB4A	10382	NM_001289123; NM_006087; NM_001289127; NM_001289129; NM_001289130; NM_001289131;	ENSG00000104833	HGNC:20774	P04350	--- not yet entered ---		ALT: ambiguous; Telomerase-mediated: ambiguous	ambiguous	predicted	1
H. sapiens (human)	TUBB4B	10383	NM_006088;	ENSG00000188229	HGNC:20771	P68371	--- not yet entered ---		ALT: ambiguous; Telomerase-mediated: ambiguous	ambiguous	screened	2
H. sapiens (human)	RACK1	10399	NM_006098;	ENSG00000204628	HGNC:4399	P63244	Cell cycle		ALT: ambiguous; Telomerase-mediated: ambiguous	ambiguous	screened	2
H. sapiens (human)	PIAS3	10401	NM_006099;	ENSG00000131788	HGNC:16861	Q9Y6X2	Protein modification		ALT: ambiguous; Telomerase-mediated: ambiguous	ambiguous	screened	2
H. sapiens (human)	NDC80	10403	NM_006101;	ENSG00000080986	HGNC:16909	O14777	Cell cycle	DNA repair / damage response;	ALT: ambiguous; Telomerase-mediated: ambiguous	ambiguous	predicted	2
H. sapiens (human)	BASP1	10409	NM_001271606; NM_006317;	ENSG00000176788	HGNC:957	P80723	Cell membrane / wall		ALT: ambiguous; Telomerase-mediated: ambiguous	ambiguous	screened	2
H. sapiens (human)	RAPGEF3	10411	NM_001098531; NM_001098532; NM_006105;	ENSG00000079337	HGNC:16629	O95398	--- not yet entered ---	Telomerase activity;	ALT: ambiguous; Telomerase-mediated: repressing	ALT	screened	2
H. sapiens (human)	PRMT5	10419	NM_0010396192; NM_0012829531; NM_0012829541; NM_0012829551; NM_0012829561; NM_0061094;	ENSG00000100462	HGNC:10894	O14744	--- not yet entered ---	Protein modification;	ALT: ambiguous; Telomerase-mediated: ambiguous	ambiguous	predicted	2
H. sapiens (human)	PRMT5	10419	NM_0010396192; NM_0012829531; NM_0012829541; NM_0012829551; NM_0012829561; NM_0061094;	ENSG00000100462	HGNC:10894	O14744	--- not yet entered ---		ALT: ambiguous; Telomerase-mediated: ambiguous	ambiguous	screened	2
H. sapiens (human)	SEC24B	10427	NM_0010427343; NM_0013008132; NM_0013180851; NM_0013180861; NM_0063234;	ENSG00000138802	HGNC:10704	O95487	--- not yet entered ---		ALT: ambiguous; Telomerase-mediated: ambiguous	ambiguous	screened	2
H. sapiens (human)	RBM14	10432	NM_001198836; NM_001198837; NM_006328;	ENSG00000239306	HGNC:14219	Q96PK6	DNA replication and repair		ALT: ambiguous; Telomerase-mediated: ambiguous	ambiguous	screened	2
H. sapiens (human)	LYPLA1	10434	NM_0012793561; NM_0012793571; NM_0012793581; NM_0012793591; NM_0012793601; NM_0063303;	ENSG00000120992	HGNC:6737	O75608	Metabolism		ALT: ambiguous; Telomerase-mediated: ambiguous	ambiguous	screened	2
H. sapiens (human)	C1D	10438	NM_001190263; NM_173177; NM_001190265; NM_006333;	ENSG00000197223	HGNC:29911	Q13901	RNA transcription and processing		ALT: ambiguous; Telomerase-mediated: ambiguous	ambiguous	predicted	1
H. sapiens (human)	MCRS1	10445	NM_006337; NM_001012300;	ENSG00000187778	HGNC:6960	Q96EZ8	Chromatin organization	Telomerase activity; Gene regulation;	ALT: ambiguous; Telomerase-mediated: repressing	ALT	predicted	2
H. sapiens (human)	HMGN4	10473	NM_006353;	ENSG00000182952	HGNC:4989	O00479	--- not yet entered ---		ALT: ambiguous; Telomerase-mediated: ambiguous	ambiguous	screened	2
H. sapiens (human)	LRRC41	10489	NM_006369;	ENSG00000132128	HGNC:16917	Q15345	Protein modification		ALT: ambiguous; Telomerase-mediated: ambiguous	ambiguous	screened	2
H. sapiens (human)	SYNCRIP	10492	NM_001159673; NM_001159674; NM_001159675; NM_001159676; NM_001159677; NM_001253771; NM_006372;	ENSG00000135316	HGNC:16918	O60506	RNA transcription and processing		ALT: ambiguous; Telomerase-mediated: ambiguous	ambiguous	screened	2
H. sapiens (human)	CARM1	10498	NM_199141;	ENSG00000142453	HGNC:23393	Q86X55	Chromatin organization	Histone modification / variants;	ALT: ambiguous; Telomerase-mediated: ambiguous	ambiguous	screened	2
H. sapiens (human)	DDX17	10521	NM_001098504; NM_001098505; NM_006386; NM_030881;	ENSG00000100201	HGNC:2740	Q92841	RNA transcription and processing		ALT: ambiguous; Telomerase-mediated: ambiguous	ambiguous	screened	2
H. sapiens (human)	HYOU1	10525	NM_001130991; NM_006389;	ENSG00000149428	HGNC:16931	Q9Y4L1	Protein synthesis and degradation		ALT: ambiguous; Telomerase-mediated: ambiguous	ambiguous	predicted	1
H. sapiens (human)	IPO8	10526	NM_001190995; NM_006390;	ENSG00000133704	HGNC:9853	O15397	--- not yet entered ---		ALT: ambiguous; Telomerase-mediated: ambiguous	ambiguous	screened	2
H. sapiens (human)	PITRM1	10531	NM_0012423071; NM_0012423091; NM_0013477251; NM_0013477261; NM_0013477271; NM_0013477281; NM_0013477291; NM_0013477301; NM_0148893;	ENSG00000107959	HGNC:17663	Q5JRX3	--- not yet entered ---		ALT: ambiguous; Telomerase-mediated: ambiguous	ambiguous	screened	2
H. sapiens (human)	RNASEH2A	10535	NM_006397;	ENSG00000104889	HGNC:18518	O75792	DNA replication and repair		ALT: ambiguous; Telomerase-mediated: ambiguous	ambiguous	predicted	1
H. sapiens (human)	DCTN2	10540	NM_001261412; NM_001261413; NM_006400;	ENSG00000175203	HGNC:2712	Q13561	Cell cycle		ALT: ambiguous; Telomerase-mediated: ambiguous	ambiguous	screened	2
H. sapiens (human)	ANP32B	10541	NM_006401;	ENSG00000136938	HGNC:16677	Q92688	Cell differentiation		ALT: ambiguous; Telomerase-mediated: ambiguous	ambiguous	screened	2
H. sapiens (human)	PRDX4	10549	NM_0064061;	ENSG00000123131	HGNC:17169	A6NG45	--- not yet entered ---		ALT: ambiguous; Telomerase-mediated: ambiguous	ambiguous	screened	2
H. sapiens (human)	CCT7	10574	NM_001166284; NM_001166285; NM_001009570;	ENSG00000135624	HGNC:1622	Q99832	Protein synthesis and degradation	Telomerase localization;	ALT: ambiguous; Telomerase-mediated: repressing	ALT	screened	3
H. sapiens (human)	CCT4	10575	NM_006430; NM_001256721;	ENSG00000115484	HGNC:1617	P50991	Protein synthesis and degradation	Telomerase localization;	ALT: ambiguous; Telomerase-mediated: repressing	ALT	screened	3
H. sapiens (human)	CCT2	10576	NM_001198842;	ENSG00000166226	HGNC:1615	P78371	Protein synthesis and degradation	Telomerase localization;	ALT: ambiguous; Telomerase-mediated: repressing	ALT	screened	2
H. sapiens (human)	POMT1	10585	NM_001077365; NM_007171; NM_001077366; NM_001136113; NM_001136114;	ENSG00000130714	HGNC:9202	Q9Y6A1	--- not yet entered ---		ALT: ambiguous; Telomerase-mediated: ambiguous	ambiguous	predicted	1
H. sapiens (human)	DNPH1	10591	NM_006443; NM_199184;	ENSG00000112667	HGNC:21218	O43598	--- not yet entered ---		ALT: ambiguous; Telomerase-mediated: ambiguous	ambiguous	screened	2
H. sapiens (human)	TRAPPC2B	10597	NM_0013552041;	ENSG00000256060	HGNC:10710		--- not yet entered ---		ALT: ambiguous; Telomerase-mediated: ambiguous	ambiguous	predicted	1
H. sapiens (human)	AHSA1	10598	NM_001321441; NM_012111;	ENSG00000100591	HGNC:1189	O95433	Protein synthesis and degradation		ALT: ambiguous; Telomerase-mediated: ambiguous	ambiguous	predicted	1
H. sapiens (human)	PAICS	10606	NM_001079524; NM_001079525; NM_006452;	ENSG00000128050	HGNC:8587	P22234	--- not yet entered ---		ALT: ambiguous; Telomerase-mediated: ambiguous	ambiguous	screened	3
H. sapiens (human)	HEXIM1	10614	NM_006460;	ENSG00000186834	HGNC:24953	O94992	RNA transcription and processing		ALT: ambiguous; Telomerase-mediated: ambiguous	ambiguous	screened	2
H. sapiens (human)	ARID3B	10620	NM_001307939; NM_006465;	ENSG00000179361	HGNC:14350	Q8IVW6	--- not yet entered ---		ALT: ambiguous; Telomerase-mediated: ambiguous	ambiguous	screened	2
H. sapiens (human)	TRIM16	10626	NM_006470;	ENSG00000221926	HGNC:17241	O95361	--- not yet entered ---		ALT: ambiguous; Telomerase-mediated: ambiguous	ambiguous	screened	2
H. sapiens (human)	TXNIP	10628	NM_001313972; NM_006472;	ENSG00000265972	HGNC:16952	Q9H3M7	--- not yet entered ---		ALT: ambiguous; Telomerase-mediated: ambiguous	ambiguous	predicted	1
H. sapiens (human)	GAS2L1	10634	NM_001278730; NM_006478; NM_152236; NM_152237;	ENSG00000185340	HGNC:16955	Q99501	--- not yet entered ---		ALT: ambiguous; Telomerase-mediated: ambiguous	ambiguous	screened	2
H. sapiens (human)	RAD51AP1	10635	NM_006479; NM_001130862;	ENSG00000111247	HGNC:16956	Q96B01	DNA replication and repair	DNA repair / damage response;	ALT: enhancing; Telomerase-mediated: ambiguous	ALT	screened	2
H. sapiens (human)	RGS14	10636	NM_006480;	ENSG00000169220	HGNC:9996	O43566	--- not yet entered ---		ALT: ambiguous; Telomerase-mediated: ambiguous	ambiguous	screened	2
H. sapiens (human)	IGF2BP1	10642	NM_001160423; NM_006546;	ENSG00000159217	HGNC:28866	Q9NZI8	RNA transcription and processing		ALT: ambiguous; Telomerase-mediated: ambiguous	ambiguous	screened	2
H. sapiens (human)	IGF2BP3	10643	NM_006547;	ENSG00000136231	HGNC:28868	O00425	--- not yet entered ---		ALT: ambiguous; Telomerase-mediated: ambiguous	ambiguous	screened	2
H. sapiens (human)	IGF2BP2	10644	NM_001007225; NM_001291869; NM_001291872; NM_001291873; NM_001291874; NM_001291875; NM_006548;	ENSG00000073792	HGNC:28867	Q9Y6M1	--- not yet entered ---		ALT: ambiguous; Telomerase-mediated: ambiguous	ambiguous	screened	2
H. sapiens (human)	KHDRBS1	10657	NM_006559; NM_001271878;	ENSG00000121774	HGNC:18116	Q07666	Cell cycle		ALT: ambiguous; Telomerase-mediated: ambiguous	ambiguous	screened	2
H. sapiens (human)	KLF1	10661	NM_006563;	ENSG00000105610	HGNC:6345	Q13351	--- not yet entered ---		ALT: ambiguous; Telomerase-mediated: ambiguous	ambiguous	predicted	1
H. sapiens (human)	CTCF	10664	NM_006565; NM_001191022;	ENSG00000102974	HGNC:13723	P49711	RNA transcription and processing	Gene regulation; Telomerase activity; TERRA; Transcription;	ALT: ambiguous; Telomerase-mediated: repressing	ALT	validated	7
H. sapiens (human)	RRAGA	10670	NM_006570;	ENSG00000155876	HGNC:16963	Q7L523	--- not yet entered ---		ALT: ambiguous; Telomerase-mediated: ambiguous	ambiguous	predicted	1
H. sapiens (human)	CCT8	10694	NM_001282907; NM_001282908; NM_001282909; NM_006585;	ENSG00000156261	HGNC:1623	P50990	Protein synthesis and degradation	Telomerase localization;	ALT: ambiguous; Telomerase-mediated: enhancing	Telomerase-mediated	screened	2
H. sapiens (human)	USP39	10713	NM_001256725; NM_006590; NM_001256726; NM_001256727; NM_001256728;	ENSG00000168883	HGNC:20071	Q53GS9	--- not yet entered ---		ALT: ambiguous; Telomerase-mediated: ambiguous	ambiguous	predicted	1
H. sapiens (human)	POLD3	10714	NM_006591;	ENSG00000077514	HGNC:20932	Q15054	DNA replication and repair	DNA replication; DNA recombination; Extrachromosomal telomeric repeat formation; Telomere length;	ALT: enhancing; Telomerase-mediated: ambiguous	ALT	validated	6
H. sapiens (human)	CERS1	10715	NM_001290265; NM_001492; NM_021267; NM_198207;	ENSG00000223802	HGNC:14253	P27544	Metabolism	Telomerase activity;	ALT: ambiguous; Telomerase-mediated: repressing	ALT	validated	5
H. sapiens (human)	NFAT5	10725	NM_138714; NM_138713; NM_138714; NM_173214; NM_173215; NM_006599; NM_001113178;	ENSG00000102908	HGNC:7774	O94916	RNA transcription and processing	Telomerase activity;	ALT: ambiguous; Telomerase-mediated: enhancing	Telomerase-mediated	predicted	2
H. sapiens (human)	NUDC	10726	NM_006600;	ENSG00000090273	HGNC:8045	Q9Y266	Cell cycle		ALT: ambiguous; Telomerase-mediated: ambiguous	ambiguous	screened	2
H. sapiens (human)	PTGES3	10728	NM_001282601; NM_001282602; NM_001282603; NM_001282604; NM_001282605; NM_006601;	ENSG00000110958	HGNC:16049	Q15185	Protein synthesis and degradation	Telomerase activity;	ALT: ambiguous; Telomerase-mediated: enhancing	Telomerase-mediated	predicted	2
H. sapiens (human)	STAG2	10735	NM_001042749; NM_001042751; NM_001042750; NM_001282418;	ENSG00000101972	HGNC:11355	Q8N3U4	Cell cycle	Chromatid cohesion; ALT associated PML nuclear bodies (APBs);	ALT: ambiguous; Telomerase-mediated: ambiguous	ambiguous	screened	3
H. sapiens (human)	RFPL3	10738	NM_001098535; NM_006604;	ENSG00000128276	HGNC:9980	O75679	RNA transcription and processing	Gene regulation; Telomerase activity;	ALT: ambiguous; Telomerase-mediated: enhancing	Telomerase-mediated	validated	6
H. sapiens (human)	RBBP9	10741	NM_006606; NM_153328;	ENSG00000089050	HGNC:9892	O75884	--- not yet entered ---		ALT: ambiguous; Telomerase-mediated: ambiguous	ambiguous	screened	2
H. sapiens (human)	MAP3K2	10746	NM_006609;	ENSG00000169967	HGNC:6854	Q9Y2U5	--- not yet entered ---	Telomerase activity;	ALT: ambiguous; Telomerase-mediated: enhancing	Telomerase-mediated	screened	2
H. sapiens (human)	AHCYL1	10768	NM_001242673; NM_006621; NM_001242674; NM_001242675; NM_001242676;	ENSG00000168710	HGNC:344	O43865	DNA replication and repair		ALT: ambiguous; Telomerase-mediated: ambiguous	ambiguous	predicted	1
H. sapiens (human)	ZMYND11	10771	NM_001202464; NM_001202467; NM_006624; NM_001202465; NM_001202468; NM_212479; NM_001202466; NM_001330057;	ENSG00000015171	HGNC:16966	Q15326	--- not yet entered ---		ALT: ambiguous; Telomerase-mediated: ambiguous	ambiguous	predicted	2
H. sapiens (human)	ARPP21	10777	NM_001025068; NM_001025069; NM_001267616; NM_001267617; NM_001267618; NM_001267619; NM_016300; NM_198399;	ENSG00000172995	HGNC:16968	Q9UBL0	--- not yet entered ---		ALT: ambiguous; Telomerase-mediated: ambiguous	ambiguous	screened	2
H. sapiens (human)	NEK6	10783	NM_001166167; NM_001166171; NM_001166168; NM_001166169; NM_001166170; NM_001145001;	ENSG00000119408	HGNC:7749	Q9HC98	Chromatin organization	Telomerase activity;	ALT: ambiguous; Telomerase-mediated: enhancing	Telomerase-mediated	screened	2
H. sapiens (human)	WDR4	10785	NM_001260474; NM_001260475; NM_001260476; NM_001260477; NM_018669; NM_033661;	ENSG00000160193	HGNC:12756	P57081	--- not yet entered ---		ALT: ambiguous; Telomerase-mediated: ambiguous	ambiguous	screened	2
H. sapiens (human)	VAMP5	10791	NM_006634;	ENSG00000168899	HGNC:12646	O95183	Cell membrane / wall		ALT: ambiguous; Telomerase-mediated: ambiguous	ambiguous	predicted	1
H. sapiens (human)	HSPH1	10808	NM_001286503; NM_006644; NM_001286504; NM_001286505;	ENSG00000120694	HGNC:16969	Q92598	Protein synthesis and degradation		ALT: ambiguous; Telomerase-mediated: ambiguous	ambiguous	screened	2
H. sapiens (human)	PPP1R17	10842	NM_006658; NM_001145123;	ENSG00000106341	HGNC:16973	O96001	--- not yet entered ---	Telomerase activity;	ALT: ambiguous; Telomerase-mediated: enhancing	Telomerase-mediated	screened	2
H. sapiens (human)	RUVBL2	10856	NM_001321190; NM_001321191; NM_006666;	ENSG00000183207	HGNC:10475	Q9Y230	DNA replication and repair	Telomerase activity; Gene regulation;	ALT: ambiguous; Telomerase-mediated: enhancing	Telomerase-mediated	validated	6
H. sapiens (human)	PGRMC1	10857	NM_001282621; NM_006667;	ENSG00000101856	HGNC:16090	O00264	Cell membrane / wall		ALT: ambiguous; Telomerase-mediated: ambiguous	ambiguous	screened	2
H. sapiens (human)	USP20	10868	NM_001008563; NM_006676; NM_001110303;	ENSG00000136878	HGNC:12619	Q9Y2K6	--- not yet entered ---		ALT: ambiguous; Telomerase-mediated: ambiguous	ambiguous	predicted	1
H. sapiens (human)	RAB10	10890	NM_016131;	ENSG00000084733	HGNC:9759	P61026	Protein transport		ALT: ambiguous; Telomerase-mediated: ambiguous	ambiguous	screened	2
H. sapiens (human)	MALT1	10892	NM_006785;	ENSG00000172175	HGNC:6819	Q9UDY8	--- not yet entered ---	Telomerase activity;	ALT: ambiguous; Telomerase-mediated: enhancing	Telomerase-mediated	screened	2
H. sapiens (human)	CPSF4	10898	NM_001081559; NM_001318160; NM_001318161; NM_001318162; NM_006693;	ENSG00000160917	HGNC:2327	O95639	RNA transcription and processing	Gene regulation; Telomerase activity;	ALT: ambiguous; Telomerase-mediated: enhancing	Telomerase-mediated	validated	6
H. sapiens (human)	PRDX3	10935	NM_0013022721; NM_0067934;	ENSG00000165672	HGNC:9354	P30048	--- not yet entered ---		ALT: ambiguous; Telomerase-mediated: ambiguous	ambiguous	screened	2
H. sapiens (human)	HNRNPA0	10949	NM_006805;	ENSG00000177733	HGNC:5030	Q13151	--- not yet entered ---		ALT: ambiguous; Telomerase-mediated: ambiguous	ambiguous	screened	2
H. sapiens (human)	CBX1	10951	NM_006807; NM_001127228;	ENSG00000108468	HGNC:1551	P83916	RNA transcription and processing	Gene regulation;	ALT: ambiguous; Telomerase-mediated: ambiguous	ambiguous	screened	3
H. sapiens (human)	TOMM34	10953	NM_006809;	ENSG00000025772	HGNC:15746	Q15785	Mitochondria		ALT: ambiguous; Telomerase-mediated: ambiguous	ambiguous	screened	2
H. sapiens (human)	STIP1	10963	NM_001282652; NM_001282653; NM_006819;	ENSG00000168439	HGNC:11387	P31948	Protein synthesis and degradation		ALT: ambiguous; Telomerase-mediated: ambiguous	ambiguous	screened	2
H. sapiens (human)	CKAP4	10970	NM_006825;	ENSG00000136026	HGNC:16991	Q07065	Cell membrane / wall		ALT: ambiguous; Telomerase-mediated: ambiguous	ambiguous	screened	2
H. sapiens (human)	YWHAQ	10971	NM_006826;	ENSG00000134308	HGNC:12854	P27348	Cell membrane / wall	Telomerase activity;	ALT: ambiguous; Telomerase-mediated: enhancing	Telomerase-mediated	screened	3
H. sapiens (human)	TMED10	10972	NM_006827;	ENSG00000170348	HGNC:16998	P49755	--- not yet entered ---		ALT: ambiguous; Telomerase-mediated: ambiguous	ambiguous	predicted	2
H. sapiens (human)	TMED10	10972	NM_006827;	ENSG00000170348	HGNC:16998	P49755	--- not yet entered ---		ALT: ambiguous; Telomerase-mediated: ambiguous	ambiguous	predicted	2
H. sapiens (human)	RAB32	10981	NM_006834;	ENSG00000118508	HGNC:9772	Q13637	Mitochondria		ALT: ambiguous; Telomerase-mediated: ambiguous	ambiguous	predicted	1
H. sapiens (human)	ATF7	11016	NM_001130059; NM_006856; NM_001130060; NM_001206682; NM_001206683;	ENSG00000170653	HGNC:792	P17544	--- not yet entered ---		ALT: ambiguous; Telomerase-mediated: ambiguous	ambiguous	predicted	1
H. sapiens (human)	RAB35	11021	NM_001167606;	ENSG00000111737	HGNC:9774	Q15286	Protein transport		ALT: ambiguous; Telomerase-mediated: ambiguous	ambiguous	screened	2
H. sapiens (human)	TDRKH	11022	NM_001083963; NM_001083965; NM_001083964; NM_006862;	ENSG00000182134	HGNC:11713	Q9Y2W6	Cell differentiation		ALT: ambiguous; Telomerase-mediated: ambiguous	ambiguous	predicted	1
H. sapiens (human)	PIM2	11040	NM_0068753;	ENSG00000102096	HGNC:8987	Q9P1W9	Cell cycle		ALT: ambiguous; Telomerase-mediated: ambiguous	ambiguous	screened	2
H. sapiens (human)	NUDT21	11051	NM_004211; NM_007006;	ENSG00000167005	HGNC:13870	O43809	RNA transcription and processing		ALT: ambiguous; Telomerase-mediated: ambiguous	ambiguous	screened	2
H. sapiens (human)	CPSF6	11052	NM_007007; NM_001300947;	ENSG00000111605	HGNC:13871	Q16630	RNA transcription and processing		ALT: ambiguous; Telomerase-mediated: ambiguous	ambiguous	screened	2
H. sapiens (human)	OGFR	11054	NM_007346;	ENSG00000060491	HGNC:15768	Q9NZT2	--- not yet entered ---		ALT: ambiguous; Telomerase-mediated: ambiguous	ambiguous	screened	2
H. sapiens (human)	TOPBP1	11073	NM_007027;	ENSG00000163781	HGNC:17008	Q92547	DNA replication and repair	DNA repair / damage response;	ALT: ambiguous; Telomerase-mediated: ambiguous	ambiguous	predicted	2
H. sapiens (human)	WDR5	11091	NM_017588; NM_052821;	ENSG00000196363	HGNC:12757	P61964	Chromatin organization		ALT: ambiguous; Telomerase-mediated: ambiguous	ambiguous	screened	2
H. sapiens (human)	CLASRP	11129	NM_0012784391; NM_0070562;	ENSG00000104859	HGNC:17731	Q8N2M8	--- not yet entered ---		ALT: ambiguous; Telomerase-mediated: ambiguous	ambiguous	screened	2
H. sapiens (human)	SLC7A9	11136	NM_001126335; NM_014270; NM_001243036;	ENSG00000021488	HGNC:11067	P82251	--- not yet entered ---		ALT: ambiguous; Telomerase-mediated: ambiguous	ambiguous	predicted	1
H. sapiens (human)	CDC37	11140	NM_007065;	ENSG00000105401	HGNC:1735	Q16543	Protein synthesis and degradation		ALT: ambiguous; Telomerase-mediated: ambiguous	ambiguous	screened	2
H. sapiens (human)	DMC1	11144	NM_001278208; NM_007068;	ENSG00000100206	HGNC:2927	Q14565	DNA replication and repair		ALT: ambiguous; Telomerase-mediated: ambiguous	ambiguous	predicted	1
H. sapiens (human)	RABL2B	11158	NM_001003789; NM_007081; NM_001130919; NM_001130920; NM_001130921; NM_001130922; NM_001130923;	ENSG00000079974	HGNC:9800	Q9UNT1	--- not yet entered ---		ALT: ambiguous; Telomerase-mediated: ambiguous	ambiguous	predicted	1
H. sapiens (human)	RABL2A	11159	NM_001306158; NM_013412; NM_001306159; NM_001306160; NM_001306161; NM_007082;	ENSG00000144134	HGNC:9799	Q9UBK7	--- not yet entered ---		ALT: ambiguous; Telomerase-mediated: ambiguous	ambiguous	predicted	1
H. sapiens (human)	WDHD1	11169	NM_001008396; NM_007086;	ENSG00000198554	HGNC:23170	O75717	DNA replication and repair		ALT: ambiguous; Telomerase-mediated: ambiguous	ambiguous	screened	2
H. sapiens (human)	BAZ2A	11176	NM_001300905; NM_013449;	ENSG00000076108	HGNC:962	Q9UIF9	Chromatin organization	Chromatin remodeling; ALT associated PML nuclear bodies (APBs);	ALT: ambiguous; Telomerase-mediated: repressing	ALT	validated	5
H. sapiens (human)	SUPT16H	11198	NM_007192;	ENSG00000092201	HGNC:11465	Q9Y5B9	DNA replication and repair		ALT: ambiguous; Telomerase-mediated: ambiguous	ambiguous	screened	2
H. sapiens (human)	CHEK2	11200	NM_007194; NM_001005735;	ENSG00000183765	HGNC:16627	O96017	Cell cycle	DNA repair / damage response; Telomerase activity;	ALT: ambiguous; Telomerase-mediated: enhancing	Telomerase-mediated	screened	3
H. sapiens (human)	TREX2	11219	NM_080699; NM_080701; NM_080700;	ENSG00000183479	HGNC:12270	Q9BQ50	DNA replication and repair		ALT: ambiguous; Telomerase-mediated: ambiguous	ambiguous	predicted	1
H. sapiens (human)	DUSP10	11221	NM_144728; NM_144729; NM_007207;	ENSG00000143507	HGNC:3065	Q9Y6W6	--- not yet entered ---	Telomerase activity;	ALT: ambiguous; Telomerase-mediated: enhancing	Telomerase-mediated	screened	2
H. sapiens (human)	SEC63	11231	NM_007214; NM_018529;	ENSG00000025796	HGNC:21082	Q9UGP8	Cell membrane / wall		ALT: ambiguous; Telomerase-mediated: ambiguous	ambiguous	predicted	1
H. sapiens (human)	PACSIN2	11252	NM_001184970; NM_001184971; NM_007229;	ENSG00000100266	HGNC:8571	Q9UNF0	Cell membrane / wall		ALT: ambiguous; Telomerase-mediated: ambiguous	ambiguous	screened	2
H. sapiens (human)	SP140	11262	NM_001005176; NM_007237; NM_001278451; NM_001278452; NM_001278453;	ENSG00000079263	HGNC:17133	Q13342	Chromatin organization		ALT: ambiguous; Telomerase-mediated: ambiguous	ambiguous	predicted	1
H. sapiens (human)	SNF8	11267	NM_001317192; NM_007241; NM_001317193; NM_001317194;	ENSG00000159210	HGNC:17028	Q96H20	RNA transcription and processing		ALT: ambiguous; Telomerase-mediated: ambiguous	ambiguous	predicted	1
H. sapiens (human)	DDX19B	11269	NM_001014449; NM_001014451; NM_001257172; NM_001257173; NM_001257174; NM_001257175; NM_007242;	ENSG00000157349	HGNC:2742	Q9UMR2	--- not yet entered ---		ALT: ambiguous; Telomerase-mediated: ambiguous	ambiguous	screened	2
H. sapiens (human)	ATXN2L	11273	NM_0013082301; NM_0072453; NM_0174923; NM_1457142; NM_1484142; NM_1484152; NM_1484162;	ENSG00000168488	HGNC:31326	Q8WWM7	--- not yet entered ---		ALT: ambiguous; Telomerase-mediated: ambiguous	ambiguous	screened	2
H. sapiens (human)	USP18	11274	NM_017414;	ENSG00000184979	HGNC:12616	Q9UMW8	--- not yet entered ---		ALT: ambiguous; Telomerase-mediated: ambiguous	ambiguous	predicted	1
H. sapiens (human)	TREX1	11277	NM_033627; NM_033629; NM_033628; NM_007248;	ENSG00000282827	HGNC:33499	Q9NSU2	DNA replication and repair		ALT: ambiguous; Telomerase-mediated: ambiguous	ambiguous	predicted	1
H. sapiens (human)	KLF12	11278	NM_007249;	ENSG00000118922	HGNC:6346	Q9Y4X4	--- not yet entered ---		ALT: ambiguous; Telomerase-mediated: ambiguous	ambiguous	predicted	1
H. sapiens (human)	KLF8	11279	NM_001324105; NM_007250; NM_001324102; NM_001159296;	ENSG00000102349	HGNC:6351	O95600	--- not yet entered ---		ALT: ambiguous; Telomerase-mediated: ambiguous	ambiguous	predicted	1
H. sapiens (human)	PNKP	11284	NM_007254;	ENSG00000039650	HGNC:9154	Q96T60	DNA replication and repair	Telomerase activity;	ALT: ambiguous; Telomerase-mediated: enhancing	Telomerase-mediated	screened	3
H. sapiens (human)	PARK7	11315	NM_007262; NM_001123377;	ENSG00000116288	HGNC:16369	Q99497	RNA transcription and processing		ALT: ambiguous; Telomerase-mediated: ambiguous	ambiguous	screened	2
H. sapiens (human)	ACOT7	11332	NM_007274; NM_181862; NM_181863; NM_181864; NM_181865; NM_181866;	ENSG00000097021	HGNC:24157	O00154	--- not yet entered ---		ALT: ambiguous; Telomerase-mediated: ambiguous	ambiguous	screened	2
H. sapiens (human)	PDAP1	11333	NM_014891;	ENSG00000106244	HGNC:14634	Q13442	--- not yet entered ---		ALT: ambiguous; Telomerase-mediated: ambiguous	ambiguous	screened	2
H. sapiens (human)	CBX3	11335	NM_007276;	ENSG00000122565	HGNC:1553	Q13185	Chromatin organization	ALT associated PML nuclear bodies (APBs); Chromatin structure;	ALT: enhancing; Telomerase-mediated: ambiguous	ALT	validated	6
H. sapiens (human)	TWF2	11344	NM_007284;	ENSG00000247596	HGNC:9621	Q6IBS0	--- not yet entered ---		ALT: ambiguous; Telomerase-mediated: ambiguous	ambiguous	screened	2
H. sapiens (human)	TFEC	22797	NM_012252; NM_001018058; NM_001244583;	ENSG00000105967	HGNC:11754	O14948	--- not yet entered ---		ALT: ambiguous; Telomerase-mediated: ambiguous	ambiguous	predicted	1
H. sapiens (human)	RRAS2	22800	NM_0011026692; NM_0011773141; NM_0011773151; NM_0122505;	ENSG00000133818	HGNC:17271	P62070	Cell membrane / wall		ALT: ambiguous; Telomerase-mediated: ambiguous	ambiguous	screened	2
H. sapiens (human)	XRN2	22803	NM_001317960; NM_012255;	ENSG00000088930	HGNC:12836	Q9H0D6	RNA transcription and processing		ALT: ambiguous; Telomerase-mediated: ambiguous	ambiguous	predicted	1
H. sapiens (human)	MTF2	22823	NM_001164391; NM_001164393; NM_001164392; NM_007358;	ENSG00000143033	HGNC:29535	Q9Y483	Chromatin organization		ALT: ambiguous; Telomerase-mediated: ambiguous	ambiguous	predicted	1
H. sapiens (human)	HSPA4L	22824	NM_001317381; NM_014278; NM_001317382; NM_001317383;	ENSG00000164070	HGNC:17041	O95757	Protein synthesis and degradation		ALT: ambiguous; Telomerase-mediated: ambiguous	ambiguous	screened	2
H. sapiens (human)	DNAJC8	22826	NM_014280;	ENSG00000126698	HGNC:15470	O75937	RNA transcription and processing		ALT: ambiguous; Telomerase-mediated: ambiguous	ambiguous	screened	2
H. sapiens (human)	PPM1E	22843	NM_014906;	ENSG00000175175	HGNC:19322	Q8WY54	--- not yet entered ---		ALT: ambiguous; Telomerase-mediated: ambiguous	ambiguous	predicted	1
H. sapiens (human)	FOXJ3	22887	NM_001198850; NM_014947; NM_001198851; NM_001198852;	ENSG00000198815	HGNC:29178	Q9UPW0	--- not yet entered ---		ALT: ambiguous; Telomerase-mediated: ambiguous	ambiguous	screened	2
H. sapiens (human)	CEP164	22897	NM_001271933;	ENSG00000110274	HGNC:29182	Q9UPV0	DNA replication and repair	DNA repair / damage response;	ALT: ambiguous; Telomerase-mediated: ambiguous	ambiguous	predicted	2
H. sapiens (human)	NCBP2	22916	NM_001042540; NM_001308036; NM_007362;	ENSG00000114503	HGNC:7659	P52298	RNA transcription and processing		ALT: ambiguous; Telomerase-mediated: ambiguous	ambiguous	predicted	1
H. sapiens (human)	ATF6	22926	NM_007348;	ENSG00000118217	HGNC:791	P18850	RNA transcription and processing	Telomerase activity;	ALT: ambiguous; Telomerase-mediated: ambiguous	ambiguous	predicted	2
H. sapiens (human)	HABP4	22927	NM_014282;	ENSG00000130956	HGNC:17062	Q5JVS0	Chromatin organization		ALT: ambiguous; Telomerase-mediated: ambiguous	ambiguous	predicted	1
H. sapiens (human)	SEPHS2	22928	NM_012248;	ENSG00000179918	HGNC:19686	Q99611	--- not yet entered ---	Telomerase activity;	ALT: ambiguous; Telomerase-mediated: repressing	ALT	screened	2
H. sapiens (human)	SIRT2	22933	NM_001193286; NM_012237; NM_030593;	ENSG00000283100	HGNC:10886	Q8IXJ6	Protein modification	Histone modification / variants; Chromatin structure;	ALT: ambiguous; Telomerase-mediated: ambiguous	ambiguous	predicted	2
H. sapiens (human)	SNW1	22938	NM_012245; NM_001318844;	ENSG00000100603	HGNC:16696	Q13573	RNA transcription and processing		ALT: ambiguous; Telomerase-mediated: ambiguous	ambiguous	screened	2
H. sapiens (human)	CCT5	22948	NM_001306153; NM_001306156; NM_001306154; NM_001306155; NM_012073;	ENSG00000150753	HGNC:1618	P48643	Protein synthesis and degradation	Telomerase localization;	ALT: ambiguous; Telomerase-mediated: repressing	ALT	screened	2
H. sapiens (human)	PAXIP1	22976	NM_007349;	ENSG00000157212	HGNC:8624	Q6ZW49	Chromatin organization		ALT: ambiguous; Telomerase-mediated: ambiguous	ambiguous	predicted	1
H. sapiens (human)	AKR7A3	22977	NM_012067;	ENSG00000162482	HGNC:390	O95154	--- not yet entered ---		ALT: ambiguous; Telomerase-mediated: ambiguous	ambiguous	screened	2
H. sapiens (human)	DIP2C	22982	NM_014974;	ENSG00000151240	HGNC:29150	Q9Y2E4	--- not yet entered ---		ALT: ambiguous; Telomerase-mediated: ambiguous	ambiguous	predicted	2
H. sapiens (human)	MAST1	22983	NM_014975;	ENSG00000105613	HGNC:19034	Q9Y2H9	--- not yet entered ---	Telomerase activity;	ALT: ambiguous; Telomerase-mediated: enhancing	Telomerase-mediated	screened	2
H. sapiens (human)	CEP131	22994	NM_0010098113; NM_0013192281; NM_0013192291; NM_0149843;	ENSG00000141577	HGNC:29511	Q9UPN4	--- not yet entered ---		ALT: ambiguous; Telomerase-mediated: ambiguous	ambiguous	screened	2
H. sapiens (human)	PLCH1	23007	NM_001130960; NM_001130961; NM_014996;	ENSG00000114805	HGNC:29185	Q4KWH8	--- not yet entered ---		ALT: ambiguous; Telomerase-mediated: ambiguous	ambiguous	predicted	1
H. sapiens (human)	FBXO21	23014	NM_0150022; NM_0336242;	ENSG00000135108	HGNC:13592	Q8IUQ5	--- not yet entered ---		ALT: ambiguous; Telomerase-mediated: ambiguous	ambiguous	screened	2
H. sapiens (human)	KDM1A	23028	NM_015013; NM_001009999;	ENSG00000004487	HGNC:29079	O60341	Chromatin organization	Histone modification / variants; ALT associated PML nuclear bodies (APBs); Telomerase activity; Gene regulation; Telomere repeat binding	ALT: enhancing; Telomerase-mediated: repressing	ALT	validated	8
H. sapiens (human)	KDM4B	23030	NM_015015;	ENSG00000127663	HGNC:29136	O94953	Chromatin organization	Histone modification / variants; Chromatin structure;	ALT: ambiguous; Telomerase-mediated: ambiguous	ambiguous	predicted	2
H. sapiens (human)	USP33	23032	NM_015017; NM_201626; NM_201624;	ENSG00000077254	HGNC:20059	Q8TEY7	--- not yet entered ---		ALT: ambiguous; Telomerase-mediated: ambiguous	ambiguous	predicted	1
H. sapiens (human)	PHLPP2	23035	NM_001289003; NM_015020;	ENSG00000040199	HGNC:29149	Q6ZVD8	--- not yet entered ---		ALT: ambiguous; Telomerase-mediated: ambiguous	ambiguous	predicted	1
H. sapiens (human)	TNIK	23043	NM_001161560; NM_001161561; NM_001161562; NM_001161563; NM_001161564; NM_001161565; NM_001161566; NM_015028;	ENSG00000154310	HGNC:30765	Q9UKE5	Protein modification	Telomerase activity;	ALT: ambiguous; Telomerase-mediated: enhancing	Telomerase-mediated	screened	2
H. sapiens (human)	PDS5B	23047	NM_015032; NM_015928;	ENSG00000083642	HGNC:20418	Q9NTI5	DNA replication and repair		ALT: ambiguous; Telomerase-mediated: ambiguous	ambiguous	predicted	1
H. sapiens (human)	SMG1	23049	NM_015092;	ENSG00000157106	HGNC:30045	Q96Q15	RNA transcription and processing		ALT: ambiguous; Telomerase-mediated: ambiguous	ambiguous	predicted	1
H. sapiens (human)	SETX	23064	NM_015046;	ENSG00000107290	HGNC:445	Q7Z333	RNA transcription and processing		ALT: ambiguous; Telomerase-mediated: ambiguous	ambiguous	predicted	1
H. sapiens (human)	SETD1B	23067	NM_015048;	ENSG00000139718	HGNC:29187	Q9UPS6	Chromatin organization		ALT: ambiguous; Telomerase-mediated: ambiguous	ambiguous	predicted	1
H. sapiens (human)	CMTR1	23070	NM_015050;	ENSG00000137200	HGNC:21077	Q8N1G2	--- not yet entered ---		ALT: ambiguous; Telomerase-mediated: ambiguous	ambiguous	predicted	1
H. sapiens (human)	KDM4C	23081	NM_001146694; NM_001146696; NM_001304339; NM_001304341; NM_001146695; NM_001304340; NM_015061;	ENSG00000282960	HGNC:17071	Q9H3R0	Chromatin organization	Histone modification / variants; Chromatin structure; ALT associated PML nuclear bodies (APBs);	ALT: ambiguous; Telomerase-mediated: ambiguous	ambiguous	predicted	3
H. sapiens (human)	ZC3H13	23091	NM_0010767881; NM_0013305641; NM_0013305651; NM_0013305661; NM_0013305671; NM_0150705;	ENSG00000123200	HGNC:20368	Q5T200	--- not yet entered ---		ALT: ambiguous; Telomerase-mediated: ambiguous	ambiguous	screened	2
H. sapiens (human)	ARHGAP26	23092	NM_001135608; NM_015071;	ENSG00000145819	HGNC:17073	Q9UNA1	--- not yet entered ---		ALT: ambiguous; Telomerase-mediated: ambiguous	ambiguous	predicted	1
H. sapiens (human)	CDK19	23097	NM_001300960; NM_015076; NM_001300963; NM_001300964;	ENSG00000155111	HGNC:19338	Q9BWU1	--- not yet entered ---		ALT: ambiguous; Telomerase-mediated: ambiguous	ambiguous	predicted	1
H. sapiens (human)	GPATCH8	23131	NM_0010029093; NM_0013049391; NM_0013049401; NM_0013049411; NM_0013049421; NM_0013049431;	ENSG00000186566	HGNC:29066	Q9UKJ3	--- not yet entered ---		ALT: ambiguous; Telomerase-mediated: ambiguous	ambiguous	screened	2
H. sapiens (human)	KDM6B	23135	NM_001080424;	ENSG00000132510	HGNC:29012	O15054	Chromatin organization		ALT: ambiguous; Telomerase-mediated: ambiguous	ambiguous	predicted	1
H. sapiens (human)	SMC5	23137	NM_015110;	ENSG00000198887	HGNC:20465	Q8IY18	DNA replication and repair	DNA repair / damage response; DNA recombination;	ALT: enhancing; Telomerase-mediated: ambiguous	ALT	validated	5
H. sapiens (human)	LRCH1	23143	NM_001164211; NM_015116; NM_001164213;	ENSG00000136141	HGNC:20309	Q9Y2L9	--- not yet entered ---		ALT: ambiguous; Telomerase-mediated: ambiguous	ambiguous	predicted	1
H. sapiens (human)	NCDN	23154	NM_001014839; NM_001014841; NM_014284;	ENSG00000020129	HGNC:17597	Q9UBB6	--- not yet entered ---		ALT: ambiguous; Telomerase-mediated: ambiguous	ambiguous	screened	2
H. sapiens (human)	RTF1	23168	NM_015138;	ENSG00000137815	HGNC:28996	Q92541	Chromatin organization		ALT: ambiguous; Telomerase-mediated: ambiguous	ambiguous	predicted	1
H. sapiens (human)	LPIN1	23175	NM_001261427; NM_145693; NM_001261428; NM_001261429;	ENSG00000134324	HGNC:13345	Q14693	Mitochondria		ALT: ambiguous; Telomerase-mediated: ambiguous	ambiguous	predicted	1
H. sapiens (human)	PASK	23178	NM_0012521191; NM_0012521201; NM_0012521221; NM_0012521241; NM_0151483;	ENSG00000115687	HGNC:17270	Q96RG2	Metabolism		ALT: ambiguous; Telomerase-mediated: ambiguous	ambiguous	screened	2
H. sapiens (human)	RCOR1	23186	NM_015156;	ENSG00000089902	HGNC:17441	Q9UKL0	Cell differentiation		ALT: ambiguous; Telomerase-mediated: ambiguous	ambiguous	screened	2
H. sapiens (human)	CYFIP1	23191	NM_0010330282; NM_0010330282; NM_0012878103; NM_0012878103; NM_0013241192; NM_0013241192; NM_0013241202; NM_0013241202; NM_0013241222; NM_0013241222; NM_0013241232; NM_0013241232; NM_0013241242; NM_0013241242; NM_0013241252; NM_0013241252; NM_0013241262; NM_0013241262; NM_0146085; NM_0146085;	ENSG00000273749	HGNC:13759	Q7L576	--- not yet entered ---		ALT: ambiguous; Telomerase-mediated: ambiguous	ambiguous	screened	2
H. sapiens (human)	GANAB	23193	NM_0012781921; NM_0012781931; NM_0012781941; NM_0013292221; NM_0013292231; NM_0013292241; NM_0013292251; NM_1983342; NM_1983353;	ENSG00000089597	HGNC:4138	Q14697	--- not yet entered ---		ALT: ambiguous; Telomerase-mediated: ambiguous	ambiguous	screened	2
H. sapiens (human)	MDN1	23195	NM_014611;	ENSG00000112159	HGNC:18302	Q9NU22	Protein synthesis and degradation		ALT: ambiguous; Telomerase-mediated: ambiguous	ambiguous	predicted	1
H. sapiens (human)	SYNE2	23224	NM_0151804; NM_1829102; NM_1829132; NM_1829142;	ENSG00000054654	HGNC:17084	Q8WXH0	--- not yet entered ---		ALT: ambiguous; Telomerase-mediated: ambiguous	ambiguous	screened	2
H. sapiens (human)	PLCL2	23228	NM_001144382; NM_015184;	ENSG00000154822	HGNC:9064	Q9UPR0	--- not yet entered ---		ALT: ambiguous; Telomerase-mediated: ambiguous	ambiguous	predicted	1
H. sapiens (human)	DNAJC9	23234	NM_015190;	ENSG00000213551	HGNC:19123	Q8WXX5			ALT: ambiguous; Telomerase-mediated: ambiguous	ambiguous	screened	2
H. sapiens (human)	PLCB1	23236	NM_015192; NM_182734;	ENSG00000182621	HGNC:15917	Q9NQ66	--- not yet entered ---		ALT: ambiguous; Telomerase-mediated: ambiguous	ambiguous	predicted	1
H. sapiens (human)	PHLPP1	23239	NM_194449;	ENSG00000081913	HGNC:20610	O60346	Cell membrane / wall		ALT: ambiguous; Telomerase-mediated: ambiguous	ambiguous	predicted	1
H. sapiens (human)	PDS5A	23244	NM_001100399; NM_001100400; NM_015200;	ENSG00000121892	HGNC:29088	Q29RF7	DNA replication and repair		ALT: ambiguous; Telomerase-mediated: ambiguous	ambiguous	predicted	1
H. sapiens (human)	TSPYL4	23270	NM_021648;	ENSG00000187189	HGNC:21559	Q9UJ04	--- not yet entered ---		ALT: ambiguous; Telomerase-mediated: ambiguous	ambiguous	predicted	1
H. sapiens (human)	CSTF2T	23283	NM_015235;	ENSG00000177613	HGNC:17086	Q9H0L4	--- not yet entered ---		ALT: ambiguous; Telomerase-mediated: ambiguous	ambiguous	predicted	1
H. sapiens (human)	SMG6	23293	NM_001256827; NM_001256828; NM_001170957;	ENSG00000070366	HGNC:17809	Q86US8	RNA transcription and processing	Telomerase activity; Telomere repeat binding;	ALT: ambiguous; Telomerase-mediated: repressing	ALT	predicted	2
H. sapiens (human)	KIF13B	23303	NM_0152543;	ENSG00000197892	HGNC:14405	Q9NQT8	--- not yet entered ---		ALT: ambiguous; Telomerase-mediated: ambiguous	ambiguous	screened	2
H. sapiens (human)	SIN3B	23309	NM_001297595; NM_015260; NM_001297597;	ENSG00000127511	HGNC:19354	O75182	Chromatin organization		ALT: ambiguous; Telomerase-mediated: ambiguous	ambiguous	predicted	1
H. sapiens (human)	NCAPD3	23310	NM_015261;	ENSG00000151503	HGNC:28952	P42695	--- not yet entered ---		ALT: ambiguous; Telomerase-mediated: ambiguous	ambiguous	predicted	1
H. sapiens (human)	USP22	23326	NM_0152761;	ENSG00000124422	HGNC:12621	Q9UPT9	--- not yet entered ---		Telomerase-mediated: enhancing	Telomerase-mediated	screened	2
H. sapiens (human)	VPS39	23339	NM_001301138; NM_015289;	ENSG00000166887	HGNC:20593	Q96JC1	Cell membrane / wall		ALT: ambiguous; Telomerase-mediated: ambiguous	ambiguous	predicted	1
H. sapiens (human)	SYNE1	23345	NM_0013477011; NM_0013477021; NM_0330713; NM_1829613;	ENSG00000131018	HGNC:17089	Q8NF91	--- not yet entered ---		ALT: ambiguous; Telomerase-mediated: ambiguous	ambiguous	screened	2
H. sapiens (human)	SMCHD1	23347	NM_015295;	ENSG00000101596	HGNC:29090	A6NHR9	Chromatin organization	TERRA; Chromatin structure;	ALT: ambiguous; Telomerase-mediated: ambiguous	ambiguous	validated	6
H. sapiens (human)	SUN1	23353	NM_001130965; NM_001171944; NM_001171945; NM_001171946; NM_025154;	ENSG00000164828	HGNC:18587	O94901	Nuclear organization		ALT: ambiguous; Telomerase-mediated: ambiguous	ambiguous	predicted	1
H. sapiens (human)	ARHGEF18	23370	NM_0011309551; NM_0153183;	ENSG00000104880	HGNC:17090	Q6ZSZ5	--- not yet entered ---		ALT: ambiguous; Telomerase-mediated: ambiguous	ambiguous	screened	2
H. sapiens (human)	RRP8	23378	NM_015324;	ENSG00000132275	HGNC:29030	O43159	Chromatin organization		ALT: ambiguous; Telomerase-mediated: ambiguous	ambiguous	predicted	1
H. sapiens (human)	SMG5	23381	NM_001323614; NM_001323617; NM_001323615; NM_001323616; NM_015327;	ENSG00000198952	HGNC:24644	Q9UPR3	RNA transcription and processing	Telomerase activity; Telomere repeat binding;	ALT: ambiguous; Telomerase-mediated: ambiguous	ambiguous	predicted	2
H. sapiens (human)	AHCYL2	23382	NM_001130720; NM_015328; NM_001130722; NM_001130723;	ENSG00000158467	HGNC:22204	Q96HN2	--- not yet entered ---		ALT: ambiguous; Telomerase-mediated: ambiguous	ambiguous	predicted	1
H. sapiens (human)	MED13L	23389	NM_015335;	ENSG00000123066	HGNC:22962	Q71F56	RNA transcription and processing		ALT: ambiguous; Telomerase-mediated: ambiguous	ambiguous	predicted	1
H. sapiens (human)	FRAT2	23401	NM_0120832;	ENSG00000181274	HGNC:16048	O75474	Signaling		ALT: ambiguous; Telomerase-mediated: ambiguous	ambiguous	screened	2
H. sapiens (human)	COTL1	23406	NM_021149;	ENSG00000103187	HGNC:18304	Q14019	Protein synthesis and degradation		ALT: ambiguous; Telomerase-mediated: ambiguous	ambiguous	screened	2
H. sapiens (human)	SIRT5	23408	NM_001193267; NM_001242827; NM_012241; NM_031244;	ENSG00000124523	HGNC:14933	Q9NXA8	Mitochondria		ALT: ambiguous; Telomerase-mediated: ambiguous	ambiguous	predicted	1
H. sapiens (human)	SIRT4	23409	NM_012240;	ENSG00000089163	HGNC:14932	Q9Y6E7	Mitochondria		ALT: ambiguous; Telomerase-mediated: ambiguous	ambiguous	predicted	1
H. sapiens (human)	SIRT3	23410	NM_001017524; NM_012239;	ENSG00000142082	HGNC:14931	Q9NTG7	--- not yet entered ---		ALT: ambiguous; Telomerase-mediated: ambiguous	ambiguous	predicted	2
H. sapiens (human)	SIRT1	23411	NM_012238; NM_001142498;	ENSG00000096717	HGNC:14929	Q96EB6	Chromatin organization	Histone modification / variants; Chromatin structure; ALT associated PML nuclear bodies (APBs);	ALT: ambiguous; Telomerase-mediated: ambiguous	ambiguous	predicted	3
H. sapiens (human)	TDRD7	23424	NM_014290; NM_001302884;	ENSG00000196116	HGNC:30831	Q8NHU6	Cell differentiation		ALT: ambiguous; Telomerase-mediated: ambiguous	ambiguous	predicted	1
H. sapiens (human)	SLC7A8	23428	NM_001267036; NM_182728; NM_001267037; NM_012244;	ENSG00000092068	HGNC:11066	Q9UHI5	Metabolism		ALT: ambiguous; Telomerase-mediated: ambiguous	ambiguous	predicted	1
H. sapiens (human)	TARDBP	23435	NM_007375;	ENSG00000120948	HGNC:11571	Q13148	RNA transcription and processing		ALT: ambiguous; Telomerase-mediated: ambiguous	ambiguous	screened	2
H. sapiens (human)	CBX5	23468	NM_001127321; NM_001127322; NM_012117;	ENSG00000094916	HGNC:1555	P45973	RNA transcription and processing	Gene regulation;	ALT: ambiguous; Telomerase-mediated: ambiguous	ambiguous	screened	2
H. sapiens (human)	ETHE1	23474	NM_001320867; NM_001320869; NM_001320868; NM_014297;	ENSG00000105755	HGNC:23287	O95571	Metabolism		ALT: ambiguous; Telomerase-mediated: ambiguous	ambiguous	screened	2
H. sapiens (human)	PES1	23481	NM_001282327; NM_001282328; NM_001243225;	ENSG00000100029	HGNC:8848	O00541	RNA transcription and processing		ALT: ambiguous; Telomerase-mediated: ambiguous	ambiguous	predicted	1
H. sapiens (human)	HAAO	23498	NM_012205;	ENSG00000162882	HGNC:4796	P46952	--- not yet entered ---		ALT: ambiguous; Telomerase-mediated: ambiguous	ambiguous	screened	2
H. sapiens (human)	MACF1	23499	NM_0120905;	ENSG00000127603	HGNC:13664	Q9UPN3	--- not yet entered ---		ALT: ambiguous; Telomerase-mediated: ambiguous	ambiguous	screened	2
H. sapiens (human)	SUZ12	23512	NM_001321207; NM_015355;	ENSG00000178691	HGNC:17101	Q15022	Chromatin organization		ALT: ambiguous; Telomerase-mediated: ambiguous	ambiguous	predicted	1
H. sapiens (human)	MORC3	23515	NM_001320445; NM_001320446; NM_015358;	ENSG00000159256	HGNC:23572	Q14149	RNA transcription and processing	ALT associated PML nuclear bodies (APBs);	ALT: enhancing; Telomerase-mediated: ambiguous	ALT	screened	3
H. sapiens (human)	SKIV2L2	23517	NM_0153604;	ENSG00000039123	HGNC:18734	P42285	--- not yet entered ---		ALT: ambiguous; Telomerase-mediated: ambiguous	ambiguous	screened	2
H. sapiens (human)	SRRM2	23524	NM_0163333;	ENSG00000167978	HGNC:16639	Q9UQ35	--- not yet entered ---		ALT: ambiguous; Telomerase-mediated: ambiguous	ambiguous	screened	2
H. sapiens (human)	ARHGAP45	23526	NM_001258328; NM_012292; NM_001282334; NM_001282335; NM_001321232;	ENSG00000180448	HGNC:17102	Q92619	--- not yet entered ---		ALT: ambiguous; Telomerase-mediated: ambiguous	ambiguous	predicted	1
H. sapiens (human)	ZNF281	23528	NM_0012812931; NM_0012812941; NM_0124824;	ENSG00000162702	HGNC:13075	Q9Y2X9	--- not yet entered ---		ALT: ambiguous; Telomerase-mediated: ambiguous	ambiguous	screened	2
H. sapiens (human)	TNPO3	23534	NM_001191028; NM_012470;	ENSG00000064419	HGNC:17103	Q9Y5L0	--- not yet entered ---		ALT: ambiguous; Telomerase-mediated: ambiguous	ambiguous	predicted	1
H. sapiens (human)	CDK20	23552	NM_001170639; NM_001170640; NM_001039803;	ENSG00000156345	HGNC:21420	Q8IZL9	Cell membrane / wall	Telomerase activity;	ALT: ambiguous; Telomerase-mediated: enhancing	Telomerase-mediated	screened	2
H. sapiens (human)	PIGN	23556	NM_012327; NM_176787;	ENSG00000197563	HGNC:8967	O95427	DNA replication and repair		ALT: ambiguous; Telomerase-mediated: ambiguous	ambiguous	predicted	1
H. sapiens (human)	LEMD3	23592	NM_001167614; NM_014319;	ENSG00000174106	HGNC:28887	Q9Y2U8	Nuclear organization		ALT: ambiguous; Telomerase-mediated: ambiguous	ambiguous	predicted	1
H. sapiens (human)	ORC6	23594	NM_014321;	ENSG00000091651	HGNC:17151	Q9Y5N6	Cell cycle	DNA replication; TERRA;	ALT: ambiguous; Telomerase-mediated: ambiguous	ambiguous	screened	2
H. sapiens (human)	ORC3	23595	NM_181837; NM_012381; NM_001197259;	ENSG00000135336	HGNC:8489	Q9UBD5	Cell cycle	DNA replication; TERRA;	ALT: ambiguous; Telomerase-mediated: ambiguous	ambiguous	screened	3
H. sapiens (human)	SH3BP1	23616	NM_018957;	ENSG00000100092	HGNC:10824	Q9Y3L3	Cell membrane / wall		ALT: ambiguous; Telomerase-mediated: ambiguous	ambiguous	screened	2
H. sapiens (human)	SPO11	23626	NM_012444; NM_198265;	ENSG00000054796	HGNC:11250	Q9Y5K1	DNA replication and repair		ALT: ambiguous; Telomerase-mediated: ambiguous	ambiguous	predicted	1
H. sapiens (human)	POLA2	23649	NM_002689;	ENSG00000014138	HGNC:30073	Q14181	DNA replication and repair	DNA replication; DNA recombination;	ALT: enhancing; Telomerase-mediated: ambiguous	ALT	predicted	2
H. sapiens (human)	SLC7A11	23657	NM_014331;	ENSG00000151012	HGNC:11059	Q9UPY5	Cell membrane / wall		ALT: ambiguous; Telomerase-mediated: ambiguous	ambiguous	predicted	1
H. sapiens (human)	RAB38	23682	NM_022337;	ENSG00000123892	HGNC:9776	P57729	--- not yet entered ---		ALT: ambiguous; Telomerase-mediated: ambiguous	ambiguous	predicted	1
H. sapiens (human)	PRKD3	23683	NM_005813;	ENSG00000115825	HGNC:9408	O94806	--- not yet entered ---		ALT: ambiguous; Telomerase-mediated: ambiguous	ambiguous	predicted	1
H. sapiens (human)	AIPL1	23746	NM_001033054; NM_001033055; NM_001285399; NM_001285400; NM_001285401; NM_001285402; NM_001285403; NM_014336;	ENSG00000129221	HGNC:359	Q9NZN9	--- not yet entered ---		ALT: ambiguous; Telomerase-mediated: ambiguous	ambiguous	screened	2
H. sapiens (human)	SDF2L1	23753	NM_0220442;	ENSG00000128228	HGNC:10676	Q9HCN8	--- not yet entered ---		ALT: ambiguous; Telomerase-mediated: ambiguous	ambiguous	screened	2
H. sapiens (human)	FKBP8	23770	NM_001308373; NM_012181;	ENSG00000105701	HGNC:3724	Q14318	Mitochondria		ALT: ambiguous; Telomerase-mediated: ambiguous	ambiguous	screened	2
H. sapiens (human)	KIF4A	24137	NM_012310;	ENSG00000090889	HGNC:13339	O95239	Cell cycle		ALT: ambiguous; Telomerase-mediated: ambiguous	ambiguous	screened	2
H. sapiens (human)	TFIP11	24144	NM_001008697; NM_012143;	ENSG00000100109	HGNC:17165	Q9UBB9	RNA transcription and processing		ALT: ambiguous; Telomerase-mediated: ambiguous	ambiguous	screened	2
H. sapiens (human)	SUN2	25777	NM_001199579; NM_001199580; NM_015374;	ENSG00000100242	HGNC:14210	Q9UH99	Nuclear organization		ALT: ambiguous; Telomerase-mediated: ambiguous	ambiguous	predicted	1
H. sapiens (human)	RAD54B	25788	NM_001205262; NM_001205263; NM_006550;	ENSG00000197275	HGNC:17228	Q9Y620	DNA replication and repair	DNA repair / damage response;	ALT: ambiguous; Telomerase-mediated: ambiguous	ambiguous	predicted	2
H. sapiens (human)	PGLS	25796	NM_012088;	ENSG00000130313	HGNC:8903	O95336	--- not yet entered ---		ALT: ambiguous; Telomerase-mediated: ambiguous	ambiguous	screened	2
H. sapiens (human)	SULT4A1	25830	NM_014351; NM_176874;	ENSG00000130540	HGNC:14903	Q9BR01	--- not yet entered ---		ALT: ambiguous; Telomerase-mediated: ambiguous	ambiguous	screened	2
H. sapiens (human)	NIPBL	25836	NM_015384;	ENSG00000164190	HGNC:28862	Q6KC79	Chromatin organization		ALT: ambiguous; Telomerase-mediated: ambiguous	ambiguous	screened	2
H. sapiens (human)	ASF1A	25842	NM_014034;	ENSG00000111875	HGNC:20995	Q9Y294	Chromatin organization	Protein folding; Histone assembly; Chromatin structure;	ALT: repressing; Telomerase-mediated: ambiguous	Telomerase-mediated	validated	6
H. sapiens (human)	PARM1	25849	NM_015393;	ENSG00000169116	HGNC:24536	Q6UWI2	RNA transcription and processing	Telomerase activity; Gene regulation;	ALT: ambiguous; Telomerase-mediated: enhancing	Telomerase-mediated	predicted	2
H. sapiens (human)	BRMS1	25855	NM_001024957; NM_015399; NM_001024958;	ENSG00000174744	HGNC:17262	Q9HCU9	--- not yet entered ---		ALT: ambiguous; Telomerase-mediated: ambiguous	ambiguous	predicted	1
H. sapiens (human)	PRKD2	25865	NM_001079880; NM_001079882; NM_001079881; NM_016457;	ENSG00000105287	HGNC:17293	Q9BZL6	--- not yet entered ---	Telomerase activity;	ALT: ambiguous; Telomerase-mediated: enhancing	Telomerase-mediated	screened	2
H. sapiens (human)	RPL36	25873	NM_015414; NM_033643;	ENSG00000130255	HGNC:13631	Q9Y3U8	--- not yet entered ---		ALT: ambiguous; Telomerase-mediated: ambiguous	ambiguous	screened	2
H. sapiens (human)	POLR1A	25885	NM_015425;	ENSG00000068654	HGNC:17264	O95602	RNA transcription and processing		ALT: ambiguous; Telomerase-mediated: ambiguous	ambiguous	screened	2
H. sapiens (human)	POC1A	25886	NM_001161580; NM_015426; NM_001161581;	ENSG00000164087	HGNC:24488	Q8NBT0	--- not yet entered ---		ALT: ambiguous; Telomerase-mediated: ambiguous	ambiguous	predicted	1
H. sapiens (human)	POT1	25913	NM_001042594; NM_015450;	ENSG00000128513	HGNC:17284	Q9NUX5	Telomere biology	Shelterin component; Telomere repeat binding; Telomere structure; Telomerase activity; ALT associated PML nuclear bodies (APBs)	ALT: repressing; Telomerase-mediated: enhancing	Telomerase-mediated	validated	10
H. sapiens (human)	NELFB	25920	NM_015456;	ENSG00000188986	HGNC:24324	Q8WX92	RNA transcription and processing		ALT: ambiguous; Telomerase-mediated: ambiguous	ambiguous	screened	2
H. sapiens (human)	PTPN23	25930	NM_001304482; NM_015466;	ENSG00000076201	HGNC:14406	Q9H3S7	--- not yet entered ---		ALT: ambiguous; Telomerase-mediated: ambiguous	ambiguous	predicted	1
H. sapiens (human)	SIN3A	25942	NM_001145357; NM_015477; NM_001145358;	ENSG00000169375	HGNC:19353	Q96ST3	Chromatin organization		ALT: ambiguous; Telomerase-mediated: ambiguous	ambiguous	predicted	1
H. sapiens (human)	PNKD	25953	NM_001077399; NM_022572; NM_015488;	ENSG00000127838	HGNC:9153	Q8N490	--- not yet entered ---		ALT: ambiguous; Telomerase-mediated: ambiguous	ambiguous	predicted	1
H. sapiens (human)	KIAA1429	25962	NM_0154964; NM_1830092;	ENSG00000164944	HGNC:24500	Q69YN4	--- not yet entered ---		ALT: ambiguous; Telomerase-mediated: ambiguous	ambiguous	screened	2
H. sapiens (human)	CHMP2B	25978	NM_001244644;	ENSG00000083937	HGNC:24537	Q9UQN3	Protein transport		ALT: ambiguous; Telomerase-mediated: ambiguous	ambiguous	screened	2
H. sapiens (human)	AAR2	25980	NM_001271874; NM_015511;	ENSG00000131043	HGNC:15886	Q9Y312	--- not yet entered ---		ALT: ambiguous; Telomerase-mediated: ambiguous	ambiguous	predicted	1
H. sapiens (human)	RPAP1	26015	NM_015540;	ENSG00000103932	HGNC:24567	Q9BWH6	Chromatin organization		ALT: ambiguous; Telomerase-mediated: ambiguous	ambiguous	screened	2
H. sapiens (human)	UPF2	26019	NM_015542; NM_080599;	ENSG00000151461	HGNC:17854	Q9HAU5	RNA transcription and processing	Telomere repeat binding;	ALT: ambiguous; Telomerase-mediated: ambiguous	ambiguous	predicted	2
H. sapiens (human)	ZNF451	26036	NM_015555; NM_001031623;	ENSG00000112200	HGNC:21091	Q9Y4E5	Chromatin organization		ALT: ambiguous; Telomerase-mediated: ambiguous	ambiguous	predicted	1
H. sapiens (human)	CHD5	26038	NM_0155572;	ENSG00000116254	HGNC:16816	Q8TDI0	--- not yet entered ---		ALT: ambiguous; Telomerase-mediated: ambiguous	ambiguous	screened	2
H. sapiens (human)	SENP6	26054	NM_015571; NM_001100409;	ENSG00000112701	HGNC:20944	Q9GZR1	Protein modification	Sumoylation; ALT associated PML nuclear bodies (APBs);	ALT: repressing; Telomerase-mediated: ambiguous	Telomerase-mediated	screened	3
H. sapiens (human)	GIGYF2	26058	NM_001103146; NM_001103147; NM_001103148; NM_015575;	ENSG00000204120	HGNC:11960	Q6Y7W6	--- not yet entered ---		ALT: ambiguous; Telomerase-mediated: ambiguous	ambiguous	screened	2
H. sapiens (human)	APPL1	26060	NM_012096;	ENSG00000157500	HGNC:24035	Q9UKG1	--- not yet entered ---	Telomerase activity;	ALT: ambiguous; Telomerase-mediated: enhancing	Telomerase-mediated	screened	2
H. sapiens (human)	TOR1AIP1	26092	NM_001267578; NM_015602; NM_032678;	ENSG00000143337	HGNC:29456	Q5JTV8	--- not yet entered ---		ALT: ambiguous; Telomerase-mediated: ambiguous	ambiguous	screened	2
H. sapiens (human)	CCDC9	26093	NM_015603;	ENSG00000105321	HGNC:24560	Q9Y3X0	--- not yet entered ---		ALT: ambiguous; Telomerase-mediated: ambiguous	ambiguous	screened	2
H. sapiens (human)	WIPI2	26100	NM_001033518; NM_001033519; NM_001033520; NM_001278299; NM_015610; NM_016003;	ENSG00000157954	HGNC:32225	Q9Y4P8	Cell membrane / wall		ALT: ambiguous; Telomerase-mediated: ambiguous	ambiguous	screened	2
H. sapiens (human)	PRPF31	26121	NM_015629;	ENSG00000105618	HGNC:15446	Q8WWY3	RNA transcription and processing		ALT: ambiguous; Telomerase-mediated: ambiguous	ambiguous	screened	2
H. sapiens (human)	KIF1BP	26128	NM_015634;	ENSG00000198954	HGNC:23419	Q96EK5	--- not yet entered ---		ALT: ambiguous; Telomerase-mediated: ambiguous	ambiguous	screened	2
H. sapiens (human)	GAPVD1	26130	NM_001282679; NM_015635; NM_001282680; NM_001282681; NM_001330777; NM_001330778;	ENSG00000165219	HGNC:23375	Q14C86	Cell membrane / wall		ALT: ambiguous; Telomerase-mediated: ambiguous	ambiguous	predicted	1
H. sapiens (human)	SERBP1	26135	NM_001018067; NM_001018068; NM_001018069; NM_015640;	ENSG00000142864	HGNC:17860	Q8NC51	RNA transcription and processing		ALT: ambiguous; Telomerase-mediated: ambiguous	ambiguous	screened	2
H. sapiens (human)	SENP3	26168	NM_015670;	ENSG00000277957	HGNC:49182	Q9H4L4	--- not yet entered ---	ALT associated PML nuclear bodies (APBs);	ALT: ambiguous; Telomerase-mediated: ambiguous	ambiguous	predicted	2
H. sapiens (human)	PHGDH	26227	NM_006623;	ENSG00000092621	HGNC:8923	O43175	--- not yet entered ---		ALT: ambiguous; Telomerase-mediated: ambiguous	ambiguous	screened	2
H. sapiens (human)	FBXO22	26263	NM_012170; NM_147188;	ENSG00000167196	HGNC:13593	Q8NEZ5	--- not yet entered ---		ALT: ambiguous; Telomerase-mediated: ambiguous	ambiguous	screened	2
H. sapiens (human)	TINF2	26277	NM_012461; NM_001099274;	ENSG00000092330	HGNC:11824	Q9BSI4	Telomere biology	Shelterin component; Telomere repeat binding; Telomere structure; ALT associated PML nuclear bodies (APBs); Telomerase activity	ALT: ambiguous; Telomerase-mediated: ambiguous	ambiguous	validated	10
H. sapiens (human)	GNL3	26354	NM_206825; NM_206826; NM_014366;	ENSG00000163938	HGNC:29931	Q9BVP2	Protein synthesis and degradation	Protein degradation;	ALT: ambiguous; Telomerase-mediated: ambiguous	ambiguous	validated	5
H. sapiens (human)	GREM1	26585	NM_001191322; NM_001191323; NM_013372;	ENSG00000282046	HGNC:2001	O60565	--- not yet entered ---	Telomerase activity;	ALT: ambiguous; Telomerase-mediated: enhancing	Telomerase-mediated	predicted	2
H. sapiens (human)	OR2H1	26716	NM_001318014; NM_001318022; NM_030883;	ENSG00000204688	HGNC:8252	Q9GZK4	--- not yet entered ---		ALT: ambiguous; Telomerase-mediated: ambiguous	ambiguous	screened	2
H. sapiens (human)	NUFIP1	26747	NM_012345;	ENSG00000083635	HGNC:8057	Q9UHK0	--- not yet entered ---		ALT: ambiguous; Telomerase-mediated: ambiguous	ambiguous	predicted	1
H. sapiens (human)	SH3YL1	26751	NM_001159597; NM_015677; NM_001282682; NM_001282687;	ENSG00000035115	HGNC:29546	Q96HL8	--- not yet entered ---		ALT: ambiguous; Telomerase-mediated: ambiguous	ambiguous	predicted	2
H. sapiens (human)	PABPC1	26986	NM_002568;	ENSG00000070756	HGNC:8554	P11940	RNA transcription and processing		ALT: ambiguous; Telomerase-mediated: ambiguous	ambiguous	predicted	1
H. sapiens (human)	USP21	27005	NM_001014443; NM_012475; NM_001319847; NM_001319848;	ENSG00000143258	HGNC:12620	Q9UK80	Chromatin organization		ALT: ambiguous; Telomerase-mediated: ambiguous	ambiguous	predicted	1
H. sapiens (human)	CNPPD1	27013	NM_001321389; NM_015680; NM_001321390; NM_001321391;	ENSG00000115649	HGNC:25220	Q9BV87	--- not yet entered ---		ALT: ambiguous; Telomerase-mediated: ambiguous	ambiguous	predicted	1
H. sapiens (human)	MLH3	27030	NM_001040108; NM_014381;	ENSG00000119684	HGNC:7128	Q9UHC1	DNA replication and repair		ALT: ambiguous; Telomerase-mediated: ambiguous	ambiguous	predicted	1
H. sapiens (human)	SND1	27044	NM_014390;	ENSG00000197157	HGNC:30646	Q7KZF4	RNA transcription and processing		ALT: ambiguous; Telomerase-mediated: ambiguous	ambiguous	screened	2
H. sapiens (human)	FOXP1	27086	NM_001012505; NM_032682; NM_001244808; NM_001244810; NM_001244812; NM_001244813; NM_001244814; NM_001244815; NM_001244816;	ENSG00000114861	HGNC:3823	Q9H334	--- not yet entered ---		ALT: ambiguous; Telomerase-mediated: ambiguous	ambiguous	predicted	1
H. sapiens (human)	CACYBP	27101	NM_014412; NM_001007214;	ENSG00000116161	HGNC:30423	Q9HB71	Signaling		ALT: ambiguous; Telomerase-mediated: ambiguous	ambiguous	screened	2
H. sapiens (human)	ARRDC2	27106	NM_001025604; NM_015683; NM_001286826;	ENSG00000105643	HGNC:25225	Q8TBH0	--- not yet entered ---		ALT: ambiguous; Telomerase-mediated: ambiguous	ambiguous	predicted	1
H. sapiens (human)	NDOR1	27158	NM_001144026; NM_014434; NM_001144027; NM_001144028;	ENSG00000188566	HGNC:29838	Q9UHB4	--- not yet entered ---		ALT: ambiguous; Telomerase-mediated: ambiguous	ambiguous	predicted	1
H. sapiens (human)	GNMT	27232	NM_001318865; NM_018960;	ENSG00000124713	HGNC:4415	Q14749	--- not yet entered ---		ALT: ambiguous; Telomerase-mediated: ambiguous	ambiguous	screened	2
H. sapiens (human)	GPKOW	27238	NM_015698;	ENSG00000068394	HGNC:30677	Q92917	RNA transcription and processing		ALT: ambiguous; Telomerase-mediated: ambiguous	ambiguous	screened	2
H. sapiens (human)	PDCD4	27250	NM_001199492;	ENSG00000150593	HGNC:8763	Q53EL6	Cell death		ALT: ambiguous; Telomerase-mediated: ambiguous	ambiguous	screened	2
H. sapiens (human)	SULT1B1	27284	NM_014465;	ENSG00000173597	HGNC:17845	O43704	--- not yet entered ---		ALT: ambiguous; Telomerase-mediated: ambiguous	ambiguous	screened	2
H. sapiens (human)	PRPF19	27339	NM_014502;	ENSG00000110107	HGNC:17896	Q9UMS4	DNA replication and repair		ALT: ambiguous; Telomerase-mediated: ambiguous	ambiguous	screened	2
H. sapiens (human)	RABGEF1	27342	NM_001287060; NM_014504; NM_001287061; NM_001287062;	ENSG00000154710	HGNC:17676	Q9UJ41	Cell membrane / wall		ALT: ambiguous; Telomerase-mediated: ambiguous	ambiguous	predicted	1
H. sapiens (human)	POLL	27343	NM_001174084; NM_001174085; NM_001308382;	ENSG00000166169	HGNC:9184	Q9UGP5	DNA replication and repair	DNA repair / damage response;	ALT: ambiguous; Telomerase-mediated: ambiguous	ambiguous	predicted	2
H. sapiens (human)	MAT2B	27430	NM_182796; NM_013283;	ENSG00000038274	HGNC:6905	Q9NZL9	Metabolism		ALT: ambiguous; Telomerase-mediated: ambiguous	ambiguous	predicted	2
H. sapiens (human)	POLM	27434	NM_001284330; NM_001284331; NM_013284;	ENSG00000122678	HGNC:9185	Q9NP87	DNA replication and repair	DNA repair / damage response;	ALT: ambiguous; Telomerase-mediated: ambiguous	ambiguous	predicted	2
H. sapiens (human)	C19orf53	28974	NM_014047;	ENSG00000104979	HGNC:24991	Q9UNZ5	--- not yet entered ---		ALT: ambiguous; Telomerase-mediated: ambiguous	ambiguous	screened	2
H. sapiens (human)	DBNL	28988	NM_001014436; NM_001122956; NM_001284313; NM_001284315; NM_014063;	ENSG00000136279	HGNC:2696	Q9UJU6	--- not yet entered ---		ALT: ambiguous; Telomerase-mediated: ambiguous	ambiguous	screened	2
H. sapiens (human)	KLF15	28999	NM_014079;	ENSG00000163884	HGNC:14536	Q9UIH9	--- not yet entered ---		ALT: ambiguous; Telomerase-mediated: ambiguous	ambiguous	predicted	1
H. sapiens (human)	ATAD2	29028	NM_014109;	ENSG00000156802	HGNC:30123	Q6PL18	Chromatin organization		ALT: ambiguous; Telomerase-mediated: ambiguous	ambiguous	predicted	1
H. sapiens (human)	ZBTB44	29068	NM_001301098; NM_001301099; NM_014155;	ENSG00000196323	HGNC:25001	Q8NCP5	RNA transcription and processing		ALT: ambiguous; Telomerase-mediated: ambiguous	ambiguous	predicted	1
H. sapiens (human)	CHMP4A	29082	NM_014169;	ENSG00000254505	HGNC:20274	Q9BY43	Protein transport		ALT: ambiguous; Telomerase-mediated: ambiguous	ambiguous	predicted	1
H. sapiens (human)	PHPT1	29085	NM_001135860; NM_001135861; NM_001287342; NM_001287343; NM_014172;	ENSG00000054148	HGNC:30033	Q9NRX4	--- not yet entered ---		ALT: ambiguous; Telomerase-mediated: ambiguous	ambiguous	screened	2
H. sapiens (human)	BABAM1	29086	NM_001033549; NM_001288756; NM_001288757; NM_014173;	ENSG00000105393	HGNC:25008	Q9NWV8	Chromatin organization		ALT: ambiguous; Telomerase-mediated: ambiguous	ambiguous	screened	2
H. sapiens (human)	LGALSL	29094	NM_014181;	ENSG00000119862	HGNC:25012	Q3ZCW2	--- not yet entered ---		ALT: ambiguous; Telomerase-mediated: enhancing	Telomerase-mediated	screened	2
H. sapiens (human)	SAP30BP	29115	NM_0013018391; NM_0013018551; NM_0132607;	ENSG00000161526	HGNC:30785	Q9UHR5	--- not yet entered ---		ALT: ambiguous; Telomerase-mediated: ambiguous	ambiguous	screened	2
H. sapiens (human)	RACGAP1	29127	NM_001126103; NM_013277; NM_001126104; NM_001319999; NM_001320000; NM_001320001; NM_001320002; NM_001320003; NM_001320004; NM_001320005; NM_001320006; NM_001320007;	ENSG00000161800	HGNC:9804	Q9H0H5	Cell membrane / wall		ALT: ambiguous; Telomerase-mediated: ambiguous	ambiguous	predicted	1
H. sapiens (human)	PACSIN3	29763	NM_001184974; NM_001184975; NM_016223;	ENSG00000165912	HGNC:8572	Q9UKS6	Cell membrane / wall		ALT: ambiguous; Telomerase-mediated: ambiguous	ambiguous	screened	2
H. sapiens (human)	OLA1	29789	NM_001011708;	ENSG00000138430	HGNC:28833	Q9NTK5	Metabolism		ALT: ambiguous; Telomerase-mediated: ambiguous	ambiguous	screened	2
H. sapiens (human)	REPIN1	29803	NM_0143743; NM_0010996951; NM_0010996962; NM_0134003;	ENSG00000214022	HGNC:17922	Q9BWE0	--- not yet entered ---		ALT: ambiguous; Telomerase-mediated: ambiguous	ambiguous	screened	2
H. sapiens (human)	SENP1	29843	NM_001267594; NM_001267595; NM_014554;	ENSG00000079387	HGNC:17927	Q9P0U3	--- not yet entered ---	ALT associated PML nuclear bodies (APBs);	ALT: ambiguous; Telomerase-mediated: ambiguous	ambiguous	predicted	2
H. sapiens (human)	TFPT	29844	NM_013342; NM_001321792;	ENSG00000105619	HGNC:13630	P0C1Z6	Cell death		ALT: ambiguous; Telomerase-mediated: ambiguous	ambiguous	predicted	1
H. sapiens (human)	RBM15B	29890	NM_0132864;	ENSG00000259956	HGNC:24303	Q8NDT2	--- not yet entered ---		ALT: ambiguous; Telomerase-mediated: ambiguous	ambiguous	screened	2
H. sapiens (human)	SEC61A1	29927	NM_013336;	ENSG00000058262	HGNC:18276	P61619	Cell membrane / wall		ALT: ambiguous; Telomerase-mediated: ambiguous	ambiguous	predicted	1
H. sapiens (human)	ANAPC4	29945	NM_001286756; NM_013367;	ENSG00000053900	HGNC:19990	Q9UJX5	--- not yet entered ---		ALT: ambiguous; Telomerase-mediated: ambiguous	ambiguous	predicted	1
H. sapiens (human)	POMT2	29954	NM_013382;	ENSG00000009830	HGNC:19743	Q9UKY4	--- not yet entered ---		ALT: ambiguous; Telomerase-mediated: ambiguous	ambiguous	predicted	1
H. sapiens (human)	MRM2	29960	NM_013393; NM_177442;	ENSG00000122687	HGNC:16352	Q9UI43	Mitochondria		ALT: ambiguous; Telomerase-mediated: ambiguous	ambiguous	predicted	1
H. sapiens (human)	PSAT1	29968	NM_021154; NM_058179;	ENSG00000135069	HGNC:19129	Q9Y617	--- not yet entered ---		ALT: ambiguous; Telomerase-mediated: ambiguous	ambiguous	screened	2
H. sapiens (human)	PACSIN1	29993	NM_001199583; NM_020804;	ENSG00000124507	HGNC:8570	Q9BY11	Cell membrane / wall		ALT: ambiguous; Telomerase-mediated: ambiguous	ambiguous	screened	2
H. sapiens (human)	TNPO2	30000	NM_001136195; NM_001136196; NM_013433;	ENSG00000105576	HGNC:19998	O14787	--- not yet entered ---		ALT: ambiguous; Telomerase-mediated: ambiguous	ambiguous	screened	2
	CTAG2	30848	NM_0209944; NM_1723774;	ENSG00000126890	HGNC:2492	O75638	--- not yet entered ---		: ; :	ambiguous	predicted	1
H. sapiens (human)	PIK3R4	30849	NM_014602;	ENSG00000196455	HGNC:8982	Q99570	Cell membrane / wall		ALT: ambiguous; Telomerase-mediated: ambiguous	ambiguous	predicted	1
H. sapiens (human)	STOML2	30968	NM_001287031; NM_001287033; NM_001287032; NM_013442;	ENSG00000165283	HGNC:14559	Q9UJZ1	Mitochondria		ALT: ambiguous; Telomerase-mediated: ambiguous	ambiguous	screened	2
H. sapiens (human)	SMARCAL1	50485	NM_001127207; NM_014140;	ENSG00000138375	HGNC:11102	Q9NZC9	DNA replication and repair	Extrachromosomal telomeric repeat formation; DNA repair / damage response;	ALT: repressing; Telomerase-mediated: ambiguous	Telomerase-mediated	validated	6
H. sapiens (human)	MYEF2	50804	NM_001301210; NM_016132;	ENSG00000104177	HGNC:17940	Q9P2K5	--- not yet entered ---		ALT: ambiguous; Telomerase-mediated: ambiguous	ambiguous	predicted	1
H. sapiens (human)	HP1BP3	50809	NM_016287;	ENSG00000127483	HGNC:24973	Q5SSJ5	Chromatin organization		ALT: ambiguous; Telomerase-mediated: ambiguous	ambiguous	screened	2
H. sapiens (human)	HDGFRP3	50810	NM_016073;	ENSG00000166503	HGNC:	Q9Y3E1	--- not yet entered ---		ALT: ambiguous; Telomerase-mediated: ambiguous	ambiguous	screened	2
H. sapiens (human)	FOXP3	50943	NM_001114377; NM_014009;	ENSG00000049768	HGNC:6106	Q9BZS1	Chromatin organization		ALT: ambiguous; Telomerase-mediated: ambiguous	ambiguous	predicted	1
H. sapiens (human)	TPRKB	51002	NM_001330386; NM_001330387; NM_001330388; NM_001330389; NM_001330390; NM_001330391; NM_001330392; NM_016058;	ENSG00000144034	HGNC:24259	Q9Y3C4	Metabolism		ALT: ambiguous; Telomerase-mediated: ambiguous	ambiguous	predicted	1
H. sapiens (human)	MED31	51003	NM_016060;	ENSG00000108590	HGNC:24260	Q9Y3C7	RNA transcription and processing		ALT: ambiguous; Telomerase-mediated: ambiguous	ambiguous	predicted	1
H. sapiens (human)	VPS36	51028	NM_001282168; NM_016075; NM_001282169;	ENSG00000136100	HGNC:20312	Q86VN1	--- not yet entered ---		ALT: ambiguous; Telomerase-mediated: ambiguous	ambiguous	predicted	1
H. sapiens (human)	UBXN1	51035	NM_001286077; NM_001286078; NM_015853;	ENSG00000162191	HGNC:18402	Q04323	Protein synthesis and degradation		ALT: ambiguous; Telomerase-mediated: ambiguous	ambiguous	screened	2
H. sapiens (human)	GMNN	51053	NM_001251989; NM_001251991; NM_001251990; NM_015895;	ENSG00000112312	HGNC:17493	O75496	Cell cycle	DNA replication;	ALT: ambiguous; Telomerase-mediated: ambiguous	ambiguous	predicted	2
H. sapiens (human)	RPS27L	51065	NM_015920;	ENSG00000185088	HGNC:18476	Q71UM5	--- not yet entered ---		ALT: ambiguous; Telomerase-mediated: ambiguous	ambiguous	predicted	1
H. sapiens (human)	NOSIP	51070	NM_001270960;	ENSG00000142546	HGNC:17946	Q9Y314	Metabolism		ALT: ambiguous; Telomerase-mediated: ambiguous	ambiguous	screened	2
H. sapiens (human)	PHF20L1	51105	NM_016018; NM_001277196;	ENSG00000129292	HGNC:24280	A8MW92	RNA transcription and processing		ALT: ambiguous; Telomerase-mediated: ambiguous	ambiguous	predicted	1
H. sapiens (human)	KMT5B	51111	NM_001300907; NM_001300909; NM_001300908; NM_016028;	ENSG00000110066	HGNC:24283	Q4FZB7	Chromatin organization	Histone modification / variants; Chromatin structure;	ALT: ambiguous; Telomerase-mediated: ambiguous	ambiguous	predicted	2
H. sapiens (human)	SBDS	51119	NM_016038;	ENSG00000126524	HGNC:19440	Q9Y3A5	--- not yet entered ---		ALT: ambiguous; Telomerase-mediated: ambiguous	ambiguous	screened	2
H. sapiens (human)	RPL26L1	51121	NM_001317980; NM_001317981; NM_001317982; NM_016093;	ENSG00000037241	HGNC:17050	Q9UNX3	--- not yet entered ---		ALT: ambiguous; Telomerase-mediated: ambiguous	ambiguous	screened	2
H. sapiens (human)	NAA20	51126	NM_016100; NM_181528; NM_181527;	ENSG00000173418	HGNC:15908	P61599	--- not yet entered ---		ALT: ambiguous; Telomerase-mediated: ambiguous	ambiguous	predicted	1
H. sapiens (human)	MRTO4	51154	NM_016183;	ENSG00000053372	HGNC:18477	Q9UKD2	--- not yet entered ---		ALT: ambiguous; Telomerase-mediated: ambiguous	ambiguous	screened	2
H. sapiens (human)	VPS28	51160	NM_016208; NM_183057;	ENSG00000160948	HGNC:18178	Q9UK41	--- not yet entered ---		ALT: ambiguous; Telomerase-mediated: ambiguous	ambiguous	predicted	1
H. sapiens (human)	TUBE1	51175	NM_016262;	ENSG00000074935	HGNC:20775	Q9UJT0	--- not yet entered ---		ALT: ambiguous; Telomerase-mediated: ambiguous	ambiguous	predicted	1
H. sapiens (human)	PLCE1	51196	NM_001165979; NM_001288989; NM_016341;	ENSG00000138193	HGNC:17175	Q9P212	--- not yet entered ---		ALT: ambiguous; Telomerase-mediated: ambiguous	ambiguous	predicted	1
H. sapiens (human)	RAB9B	51209	NM_016370;	ENSG00000123570	HGNC:14090	Q9NP90	--- not yet entered ---		ALT: ambiguous; Telomerase-mediated: ambiguous	ambiguous	predicted	1
H. sapiens (human)	VRK3	51231	NM_001025778; NM_001308420; NM_016440;	ENSG00000105053	HGNC:18996	Q8IV63	--- not yet entered ---		ALT: ambiguous; Telomerase-mediated: ambiguous	ambiguous	predicted	1
H. sapiens (human)	PIPOX	51268	NM_016518;	ENSG00000179761	HGNC:17804	Q9P0Z9	--- not yet entered ---		ALT: ambiguous; Telomerase-mediated: ambiguous	ambiguous	screened	2
H. sapiens (human)	BET1L	51272	NM_001098787; NM_016465; NM_016526;	ENSG00000177951	HGNC:19348	Q9NYM9	Cell membrane / wall		ALT: ambiguous; Telomerase-mediated: ambiguous	ambiguous	predicted	1
H. sapiens (human)	KLF3	51274	NM_016531;	ENSG00000109787	HGNC:16516	P57682	--- not yet entered ---		ALT: ambiguous; Telomerase-mediated: ambiguous	ambiguous	predicted	1
H. sapiens (human)	GMIP	51291	NM_001288998; NM_016573; NM_001288999;	ENSG00000089639	HGNC:24852	Q9P107	--- not yet entered ---		ALT: ambiguous; Telomerase-mediated: ambiguous	ambiguous	predicted	1
H. sapiens (human)	FZR1	51343	NM_001136197; NM_016263; NM_001136198;	ENSG00000105325	HGNC:24824	Q9UM11	DNA replication and repair		ALT: ambiguous; Telomerase-mediated: ambiguous	ambiguous	predicted	1
H. sapiens (human)	UBR5	51366	NM_015902; NM_001282873;	ENSG00000104517	HGNC:16806	O95071	Chromatin organization	Chromatin structure;	ALT: ambiguous; Telomerase-mediated: ambiguous	ambiguous	predicted	2
H. sapiens (human)	ANGPT4	51378	NM_015985; NM_001322809;	ENSG00000101280	HGNC:487	Q9Y264	--- not yet entered ---	Telomerase activity;	ALT: ambiguous; Telomerase-mediated: enhancing	Telomerase-mediated	screened	2
H. sapiens (human)	TRAPPC4	51399	NM_001318486; NM_016146; NM_001318488; NM_001318489; NM_001318490; NM_001318492; NM_001318494;	ENSG00000280495	HGNC:19943	Q9Y296	--- not yet entered ---		ALT: ambiguous; Telomerase-mediated: ambiguous	ambiguous	predicted	1
H. sapiens (human)	PPME1	51400	NM_016147; NM_001271593;	ENSG00000214517	HGNC:30178	Q9Y570	Protein modification		ALT: ambiguous; Telomerase-mediated: ambiguous	ambiguous	screened	2
H. sapiens (human)	BIN2	51411	NM_001290007; NM_001290008; NM_001290009; NM_016293;	ENSG00000110934	HGNC:1053	Q9UBW5	--- not yet entered ---		ALT: ambiguous; Telomerase-mediated: ambiguous	ambiguous	screened	2
H. sapiens (human)	ANAPC7	51434	NM_001137664; NM_016238;	ENSG00000196510	HGNC:17380	Q9UJX3	--- not yet entered ---		ALT: ambiguous; Telomerase-mediated: ambiguous	ambiguous	predicted	1
H. sapiens (human)	YTHDF2	51441	NM_0011728281; NM_0011731281; NM_0162582;	ENSG00000198492	HGNC:31675	Q9Y5A9	--- not yet entered ---		ALT: ambiguous; Telomerase-mediated: ambiguous	ambiguous	screened	2
H. sapiens (human)	REV1	51455	NM_001321454; NM_001321460; NM_001321455; NM_001321458; NM_001321459; NM_001037872;	ENSG00000135945	HGNC:14060	Q9UBZ9	DNA replication and repair	DNA repair / damage response;	ALT: ambiguous; Telomerase-mediated: ambiguous	ambiguous	predicted	2
H. sapiens (human)	EVL	51466	NM_016337; NM_001330221;	ENSG00000196405	HGNC:20234	Q9UI08	--- not yet entered ---		ALT: ambiguous; Telomerase-mediated: ambiguous	ambiguous	screened	2
H. sapiens (human)	CABP2	51475	NM_001318496; NM_031204; NM_016366;	ENSG00000167791	HGNC:1385	Q9NPB3	--- not yet entered ---		ALT: ambiguous; Telomerase-mediated: ambiguous	ambiguous	predicted	1
H. sapiens (human)	ISYNA1	51477	NM_001170938; NM_001170939; NM_001253389; NM_016368;	ENSG00000105655	HGNC:29821	Q9NPH2	--- not yet entered ---		ALT: ambiguous; Telomerase-mediated: ambiguous	ambiguous	screened	2
H. sapiens (human)	RTCB	51493	NM_014306;	ENSG00000100220	HGNC:26935	Q9Y3I0	RNA transcription and processing		ALT: ambiguous; Telomerase-mediated: ambiguous	ambiguous	screened	2
H. sapiens (human)	SCLY	51540	NM_016510;	ENSG00000132330	HGNC:18161	Q96I15	--- not yet entered ---		ALT: ambiguous; Telomerase-mediated: ambiguous	ambiguous	screened	2
H. sapiens (human)	VPS54	51542	NM_001005739; NM_016516;	ENSG00000143952	HGNC:18652	Q9P1Q0	--- not yet entered ---		ALT: ambiguous; Telomerase-mediated: ambiguous	ambiguous	predicted	1
H. sapiens (human)	SIRT6	51548	NM_001321058; NM_001321064; NM_001321059; NM_001321060; NM_001321061; NM_001321062; NM_001321063; NM_001193285;	ENSG00000077463	HGNC:14934	Q8N6T7	Chromatin organization	Histone modification / variants; Chromatin structure; ALT associated PML nuclear bodies (APBs);	ALT: ambiguous; Telomerase-mediated: ambiguous	ambiguous	predicted	3
H. sapiens (human)	HDAC7	51564	NM_015401; NM_001098416;	ENSG00000061273	HGNC:14067	Q8WUI4	Chromatin organization	Histone modification / variants; Chromatin structure; ALT associated PML nuclear bodies (APBs);	ALT: enhancing; Telomerase-mediated: ambiguous	ALT	screened	3
H. sapiens (human)	LARP7	51574	NM_0012670391; NM_0154542; NM_0166483;	ENSG00000174720	HGNC:24912	Q4G0J3	--- not yet entered ---		ALT: ambiguous; Telomerase-mediated: ambiguous	ambiguous	screened	2
H. sapiens (human)	PIAS4	51588	NM_015897; NM_016149;	ENSG00000105229	HGNC:17002	Q8N2W9	--- not yet entered ---	ALT associated PML nuclear bodies (APBs);	ALT: ambiguous; Telomerase-mediated: ambiguous	ambiguous	predicted	2
H. sapiens (human)	GET4	51608	NM_015949;	ENSG00000239857	HGNC:21690	Q7L5D6	Protein synthesis and degradation		ALT: ambiguous; Telomerase-mediated: ambiguous	ambiguous	predicted	1
H. sapiens (human)	C14ORF166	51637	NM_016039;	ENSG00000087302	HGNC:23169	Q9Y224	RNA transcription and processing		ALT: ambiguous; Telomerase-mediated: ambiguous	ambiguous	screened	2
H. sapiens (human)	LSM7	51690	NM_016199;	ENSG00000130332	HGNC:20470	Q9UK45	--- not yet entered ---		ALT: ambiguous; Telomerase-mediated: ambiguous	ambiguous	predicted	1
H. sapiens (human)	LSM8	51691	NM_016200;	ENSG00000128534	HGNC:20471	O95777	--- not yet entered ---		ALT: ambiguous; Telomerase-mediated: ambiguous	ambiguous	predicted	1
H. sapiens (human)	UIMC1	51720	NM_001199297; NM_001199298; NM_001317961;	ENSG00000087206	HGNC:30298	Q96RL1	DNA replication and repair	DNA repair / damage response;	ALT: ambiguous; Telomerase-mediated: ambiguous	ambiguous	predicted	2
H. sapiens (human)	DNAJB11	51726	NM_016306;	ENSG00000090520	HGNC:14889	Q9UBS4	Protein synthesis and degradation		ALT: ambiguous; Telomerase-mediated: ambiguous	ambiguous	screened	2
H. sapiens (human)	CMPK1	51727	NM_016308; NM_001136140;	ENSG00000162368	HGNC:18170	P30085	Metabolism		ALT: ambiguous; Telomerase-mediated: ambiguous	ambiguous	predicted	2
H. sapiens (human)	ARID4B	51742	NM_016374; NM_001206794;	ENSG00000054267	HGNC:15550	Q4LE39	Chromatin organization		ALT: ambiguous; Telomerase-mediated: ambiguous	ambiguous	predicted	1
H. sapiens (human)	RTEL1	51750	NM_001283009; NM_001283010; NM_016434;	ENSG00000258366	HGNC:15888	Q9NZ71	DNA replication and repair	Telomere length; DNA recombination; DNA repair / damage response; DNA replication; Extrachromosomal telomeric repeat formation	ALT: enhancing; Telomerase-mediated: ambiguous	ALT	validated	7
H. sapiens (human)	CDK12	51755	NM_015083; NM_016507;	ENSG00000167258	HGNC:24224	Q9NYV4	DNA replication and repair		ALT: ambiguous; Telomerase-mediated: ambiguous	ambiguous	predicted	1
H. sapiens (human)	C9orf78	51759	NM_016520;	ENSG00000136819	HGNC:24932	Q9NZ63	--- not yet entered ---		ALT: ambiguous; Telomerase-mediated: ambiguous	ambiguous	screened	2
H. sapiens (human)	STK26	51765	NM_001042452; NM_001042453; NM_016542;	ENSG00000134602	HGNC:18174	Q9P289	--- not yet entered ---	Telomerase activity;	ALT: ambiguous; Telomerase-mediated: enhancing	Telomerase-mediated	screened	2
H. sapiens (human)	CALML5	51806	NM_017422;	ENSG00000178372	HGNC:18180	Q9NZT1	--- not yet entered ---		ALT: ambiguous; Telomerase-mediated: ambiguous	ambiguous	predicted	1
H. sapiens (human)	PHAX	51808	NM_032177;	ENSG00000164902	HGNC:10241	Q9H814	--- not yet entered ---		ALT: ambiguous; Telomerase-mediated: ambiguous	ambiguous	predicted	1
H. sapiens (human)	CECR1	51816	NM_0012822252; NM_0012822261; NM_0012822271; NM_0012822281; NM_0012822291; NM_1774052;	ENSG00000093072	HGNC:1839	Q9NZK5	Metabolism		ALT: ambiguous; Telomerase-mediated: ambiguous	ambiguous	screened	2
H. sapiens (human)	BCL11A	53335	NM_018014; NM_022893; NM_138559;	ENSG00000119866	HGNC:13221	Q9H165	RNA transcription and processing	Telomerase activity;	ALT: ambiguous; Telomerase-mediated: ambiguous	ambiguous	predicted	2
H. sapiens (human)	SPA17	53340	NM_017425;	ENSG00000064199	HGNC:11210	Q15506	--- not yet entered ---	Telomerase activity;	ALT: ambiguous; Telomerase-mediated: enhancing	Telomerase-mediated	screened	2
H. sapiens (human)	MBD3	53615	NM_001281453; NM_001281454; NM_003926;	ENSG00000071655	HGNC:6918	O95983	Chromatin organization		ALT: ambiguous; Telomerase-mediated: ambiguous	ambiguous	screened	2
H. sapiens (human)	CSNK1G1	53944	NM_001329605; NM_001329606; NM_001329607; NM_022048;	ENSG00000169118	HGNC:2454	Q9HCP0	--- not yet entered ---		ALT: ambiguous; Telomerase-mediated: ambiguous	ambiguous	predicted	1
H. sapiens (human)	POLE3	54107	NM_001278255;	ENSG00000148229	HGNC:13546	Q9NRF9	DNA replication and repair	DNA replication; DNA recombination;	ALT: enhancing; Telomerase-mediated: ambiguous	ALT	predicted	2
H. sapiens (human)	NANS	54187	NM_018946;	ENSG00000095380	HGNC:19237	Q9NR45	Metabolism		ALT: ambiguous; Telomerase-mediated: ambiguous	ambiguous	predicted	2
H. sapiens (human)	GDAP1	54332	NM_001040875; NM_018972;	ENSG00000104381	HGNC:15968	Q8TB36	Mitochondria		ALT: ambiguous; Telomerase-mediated: ambiguous	ambiguous	predicted	1
H. sapiens (human)	TERF2IP	54386	NM_018975;	ENSG00000166848	HGNC:19246	Q9NYB0	Telomere biology	Shelterin component; Telomere repeat binding; Telomere structure; ALT associated PML nuclear bodies (APBs); Telomerase activity	ALT: ambiguous; Telomerase-mediated: ambiguous	ambiguous	validated	10
H. sapiens (human)	GAR1	54433	NM_032993; NM_018983;	ENSG00000109534	HGNC:14264	Q9NY12	RNA transcription and processing	Telomerase activity;	ALT: ambiguous; Telomerase-mediated: enhancing	Telomerase-mediated	validated	6
H. sapiens (human)	ATAD2B	54454	NM_001242338; NM_017552; NM_001190266; NM_198890; NM_001190267; NM_017974; NM_030803;	ENSG00000119778	HGNC:29230	Q9ULI0	--- not yet entered ---		ALT: ambiguous; Telomerase-mediated: ambiguous	ambiguous	predicted	1
H. sapiens (human)	MOV10L1	54456	NM_001164104; NM_018995; NM_001164105; NM_001164106;	ENSG00000073146	HGNC:7201	Q9BXT6	--- not yet entered ---		ALT: ambiguous; Telomerase-mediated: ambiguous	ambiguous	predicted	1
H. sapiens (human)	XRN1	54464	NM_001042604; NM_019001; NM_001282857; NM_001282859;	ENSG00000114127	HGNC:30654	Q8IZH2	DNA replication and repair		ALT: ambiguous; Telomerase-mediated: ambiguous	ambiguous	predicted	1
H. sapiens (human)	ETAA1	54465	NM_019002;	ENSG00000143971	HGNC:24648	Q9NY74	DNA replication and repair		ALT: ambiguous; Telomerase-mediated: ambiguous	ambiguous	screened	2
H. sapiens (human)	PRMT7	54496	NM_001184824; NM_001290018; NM_019023;	ENSG00000132600	HGNC:25557	Q9NVM4	Chromatin organization		ALT: ambiguous; Telomerase-mediated: ambiguous	ambiguous	screened	2
H. sapiens (human)	PUS7	54517	NM_001318163; NM_001318164; NM_019042;	ENSG00000091127	HGNC:26033	Q96PZ0	--- not yet entered ---		ALT: ambiguous; Telomerase-mediated: ambiguous	ambiguous	screened	2
H. sapiens (human)	GNL3L	54552	NM_001184819; NM_019067;	ENSG00000130119	HGNC:25553	Q9NVN8	Telomere biology	Telomerase activity; Telomere length; ALT associated PML nuclear bodies (APBs);	ALT: repressing; Telomerase-mediated: repressing	ambiguous	validated	8
H. sapiens (human)	WDR5B	54554	NM_019069;	ENSG00000196981	HGNC:17826	Q86VZ2	--- not yet entered ---		ALT: ambiguous; Telomerase-mediated: ambiguous	ambiguous	predicted	1
H. sapiens (human)	INO80	54617	NM_017553;	ENSG00000128908	HGNC:26956	Q9ULG1	Chromatin organization		ALT: ambiguous; Telomerase-mediated: ambiguous	ambiguous	predicted	1
H. sapiens (human)	PAF1	54623	NM_001256826; NM_019088;	ENSG00000006712	HGNC:25459	Q8N7H5	Chromatin organization		ALT: ambiguous; Telomerase-mediated: ambiguous	ambiguous	predicted	1
H. sapiens (human)	ZNHIT6	54680	NM_001170670; NM_017953;	ENSG00000117174	HGNC:26089	Q9NWK9	--- not yet entered ---		ALT: ambiguous; Telomerase-mediated: ambiguous	ambiguous	predicted	1
H. sapiens (human)	KLHDC4	54758	NM_001184854; NM_001184856; NM_017566;	ENSG00000104731	HGNC:25272	Q8TBB5	--- not yet entered ---		ALT: ambiguous; Telomerase-mediated: ambiguous	ambiguous	screened	2
H. sapiens (human)	NSMCE4A	54780	NM_017615; NM_001167865;	ENSG00000107672	HGNC:25935	Q9NXX6	DNA replication and repair	DNA repair / damage response;	ALT: ambiguous; Telomerase-mediated: ambiguous	ambiguous	predicted	2
H. sapiens (human)	MED18	54797	NM_001127350; NM_017638;	ENSG00000130772	HGNC:25944	Q9BUE0	RNA transcription and processing		ALT: ambiguous; Telomerase-mediated: ambiguous	ambiguous	predicted	1
H. sapiens (human)	GPATCH4	54865	NM_015590; NM_182679; NM_017725;	ENSG00000160818	HGNC:25982		--- not yet entered ---		ALT: ambiguous; Telomerase-mediated: ambiguous	ambiguous	predicted	1
H. sapiens (human)	EPS8L1	54869	NM_017729; NM_133180; NM_139204;	ENSG00000131037	HGNC:21295	Q8TE68	Cell membrane / wall		ALT: ambiguous; Telomerase-mediated: ambiguous	ambiguous	screened	2
H. sapiens (human)	NSUN2	54888	NM_017755; NM_001193455;	ENSG00000037474	HGNC:25994	Q08J23	Cell cycle		ALT: ambiguous; Telomerase-mediated: ambiguous	ambiguous	screened	2
H. sapiens (human)	ELOVL2	54898	NM_017770;	ENSG00000197977	HGNC:14416	Q9NXB9	Cell membrane / wall		ALT: ambiguous; Telomerase-mediated: ambiguous	ambiguous	predicted	1
H. sapiens (human)	RPP25	54913	NM_017793;	ENSG00000178718	HGNC:30361	Q9BUL9	--- not yet entered ---		ALT: ambiguous; Telomerase-mediated: ambiguous	ambiguous	screened	2
H. sapiens (human)	YTHDF1	54915	NM_0177983;	ENSG00000149658	HGNC:15867	Q9BYJ9	--- not yet entered ---		ALT: ambiguous; Telomerase-mediated: ambiguous	ambiguous	screened	2
H. sapiens (human)	CHTF8	54921	NM_001002847; NM_017804; NM_001039690; NM_001040144; NM_001040145; NM_001040146;	ENSG00000168802	HGNC:24353	P0CG12	--- not yet entered ---		ALT: ambiguous; Telomerase-mediated: ambiguous	ambiguous	predicted	1
H. sapiens (human)	UBE2R2	54926	NM_017811;	ENSG00000107341	HGNC:19907	Q712K3	--- not yet entered ---		ALT: ambiguous; Telomerase-mediated: ambiguous	ambiguous	predicted	1
H. sapiens (human)	RHBDL2	54933	NM_001304746; NM_017821;	ENSG00000158315	HGNC:16083	Q9NX52	Cell membrane / wall		ALT: ambiguous; Telomerase-mediated: ambiguous	ambiguous	predicted	1
H. sapiens (human)	BANP	54971	NM_001173539; NM_001173540; NM_001173541; NM_001173542; NM_001173543; NM_017869; NM_079837;	ENSG00000172530	HGNC:13450	Q8N9N5	--- not yet entered ---		ALT: ambiguous; Telomerase-mediated: ambiguous	ambiguous	screened	2
H. sapiens (human)	THG1L	54974	NM_001317824; NM_001317825; NM_001317826; NM_017872;	ENSG00000113272	HGNC:26053	Q9NWX6	RNA transcription and processing		ALT: ambiguous; Telomerase-mediated: ambiguous	ambiguous	screened	2
H. sapiens (human)	C20orf27	54976	NM_0010391402; NM_0012584291; NM_0012584301;	ENSG00000101220	HGNC:15873	Q9GZN8	--- not yet entered ---		ALT: ambiguous; Telomerase-mediated: ambiguous	ambiguous	screened	2
H. sapiens (human)	PINX1	54984	NM_017884; NM_001284356;	ENSG00000254093	HGNC:30046	Q96BK5	Telomere biology	Telomerase activity; Telomere length; Shelterin binding;	ALT: ambiguous; Telomerase-mediated: repressing	ALT	validated	8
H. sapiens (human)	ATG16L1	55054	NM_0011902661; NM_0011902661; NM_0011902671; NM_0011902671; NM_0179743; NM_0179743; NM_0308036; NM_0308036; NM_1988902; NM_1988902;	ENSG00000085978	HGNC:21498	Q676U5	Mitochondria		ALT: ambiguous; Telomerase-mediated: ambiguous	ambiguous	predicted	1
H. sapiens (human)	GPATCH1	55094	NM_018025;	ENSG00000076650	HGNC:24658	Q9BRR8	--- not yet entered ---		ALT: ambiguous; Telomerase-mediated: ambiguous	ambiguous	predicted	1
H. sapiens (human)	MAGOHB	55110	NM_001300739; NM_001319985; NM_018048;	ENSG00000111196	HGNC:25504	Q96A72	--- not yet entered ---		ALT: ambiguous; Telomerase-mediated: ambiguous	ambiguous	screened	2
H. sapiens (human)	FANCL	55120	NM_018062; NM_001114636;	ENSG00000115392	HGNC:20748	Q9NW38	DNA replication and repair	DNA repair / damage response; ALT associated PML nuclear bodies (APBs);	ALT: repressing; Telomerase-mediated: ambiguous	Telomerase-mediated	screened	3
H. sapiens (human)	WRAP53	55135	NM_001143990; NM_001143991; NM_001143992; NM_018081;	ENSG00000141499	HGNC:25522	Q9BUR4	Telomere biology	Telomerase activity;	ALT: ambiguous; Telomerase-mediated: enhancing	Telomerase-mediated	predicted	3
H. sapiens (human)	CDCA8	55143	NM_018101; NM_001256875;	ENSG00000134690	HGNC:14629	Q53HL2	Cell cycle		ALT: ambiguous; Telomerase-mediated: ambiguous	ambiguous	screened	2
H. sapiens (human)	DARS2	55157	NM_0181225;	ENSG00000117593	HGNC:25538	Q6PI48	--- not yet entered ---		ALT: ambiguous; Telomerase-mediated: ambiguous	ambiguous	screened	2
H. sapiens (human)	PNPO	55163	NM_018129;	ENSG00000108439	HGNC:30260	Q9NVS9	--- not yet entered ---		ALT: ambiguous; Telomerase-mediated: ambiguous	ambiguous	predicted	1
H. sapiens (human)	SHQ1	55164	NM_018130;	ENSG00000144736	HGNC:25543	Q6PI26	RNA transcription and processing	Telomerase activity;	ALT: ambiguous; Telomerase-mediated: enhancing	Telomerase-mediated	predicted	2
H. sapiens (human)	PRMT6	55170	NM_018137;	ENSG00000198890	HGNC:18241	Q96LA8	Chromatin organization	Protein modification;	ALT: ambiguous; Telomerase-mediated: ambiguous	ambiguous	predicted	2
H. sapiens (human)	SEC61A2	55176	NM_001142627; NM_018144; NM_001142628;	ENSG00000065665	HGNC:17702	Q9H9S3	Cell membrane / wall		ALT: ambiguous; Telomerase-mediated: ambiguous	ambiguous	predicted	1
H. sapiens (human)	RIF1	55183	NM_001177663; NM_001177665; NM_001177664; NM_018151;	ENSG00000080345	HGNC:23207	Q5UIP0	DNA replication and repair	DNA repair / damage response; ALT associated PML nuclear bodies (APBs);	ALT: enhancing; Telomerase-mediated: ambiguous	ALT	validated	5
H. sapiens (human)	SLC25A36	55186	NM_001104647; NM_018155;	ENSG00000114120	HGNC:25554	Q96CQ1	Mitochondria		ALT: ambiguous; Telomerase-mediated: ambiguous	ambiguous	predicted	1
H. sapiens (human)	PBRM1	55193	NM_018165; NM_018313; NM_181041; NM_181042;	ENSG00000163939	HGNC:30064	Q86U86	Chromatin organization		ALT: ambiguous; Telomerase-mediated: ambiguous	ambiguous	predicted	1
H. sapiens (human)	RPRD1A	55197	NM_001303411; NM_001303413; NM_001303412; NM_018170;	ENSG00000141425	HGNC:25560	Q96P16	--- not yet entered ---	Telomerase activity;	ALT: ambiguous; Telomerase-mediated: enhancing	Telomerase-mediated	screened	2
H. sapiens (human)	APPL2	55198	NM_001251904; NM_001251905; NM_018171;	ENSG00000136044	HGNC:18242	Q8NEU8	--- not yet entered ---		ALT: ambiguous; Telomerase-mediated: ambiguous	ambiguous	screened	2
H. sapiens (human)	FANCI	55215	NM_018193; NM_001113378;	ENSG00000140525	HGNC:25568	Q9NVI1	DNA replication and repair	DNA repair / damage response;	ALT: ambiguous; Telomerase-mediated: ambiguous	ambiguous	predicted	2
H. sapiens (human)	NAT10	55226	NM_024662; NM_001144030;	ENSG00000135372	HGNC:29830	Q9H0A0	RNA transcription and processing	Telomerase activity; Telomere length;	ALT: ambiguous; Telomerase-mediated: repressing	ALT	screened	3
H. sapiens (human)	SMU1	55234	NM_018225;	ENSG00000122692	HGNC:18247	Q2TAY7	--- not yet entered ---		ALT: ambiguous; Telomerase-mediated: ambiguous	ambiguous	predicted	1
H. sapiens (human)	PGM2	55276	NM_018290;	ENSG00000169299	HGNC:8906	Q96G03	--- not yet entered ---		ALT: ambiguous; Telomerase-mediated: ambiguous	ambiguous	screened	2
H. sapiens (human)	PPP6R3	55291	NM_001164160; NM_001164161; NM_001164162; NM_001164163; NM_001164164; NM_018312;	ENSG00000110075	HGNC:1173	Q5H9R7	--- not yet entered ---		ALT: ambiguous; Telomerase-mediated: ambiguous	ambiguous	screened	2
H. sapiens (human)	UEVLD	55293	NM_001040697; NM_018314; NM_001040698; NM_001261382; NM_001261383; NM_001261384; NM_001261385; NM_001261386; NM_001297771;	ENSG00000151116	HGNC:30866	Q8IX04	--- not yet entered ---		ALT: ambiguous; Telomerase-mediated: ambiguous	ambiguous	predicted	1
H. sapiens (human)	PI4K2B	55300	NM_018323;	ENSG00000281028	HGNC:18215	Q8TCG2	Cell membrane / wall	Telomerase activity;	ALT: ambiguous; Telomerase-mediated: repressing	ALT	screened	2
H. sapiens (human)	CPPED1	55313	NM_001099455; NM_018340;	ENSG00000103381	HGNC:25632	Q9BRF8	--- not yet entered ---		ALT: ambiguous; Telomerase-mediated: ambiguous	ambiguous	screened	2
H. sapiens (human)	MIS18BP1	55320	NM_0183534;	ENSG00000129534	HGNC:20190	Q6P0N0	Cell cycle		ALT: ambiguous; Telomerase-mediated: ambiguous	ambiguous	screened	2
H. sapiens (human)	UFSP2	55325	NM_018359;	ENSG00000109775	HGNC:25640	Q9NUQ7	--- not yet entered ---		ALT: ambiguous; Telomerase-mediated: ambiguous	ambiguous	screened	2
H. sapiens (human)	C19orf66	55337	NM_001308277; NM_018381;	ENSG00000130813	HGNC:25649	Q9NUL5	DNA replication and repair		ALT: ambiguous; Telomerase-mediated: ambiguous	ambiguous	screened	2
H. sapiens (human)	LSG1	55341	NM_018385;	ENSG00000041802	HGNC:25652	Q9H089	--- not yet entered ---		ALT: ambiguous; Telomerase-mediated: ambiguous	ambiguous	predicted	1
H. sapiens (human)	ZGRF1	55345	NM_001099776; NM_138698; NM_018392;	ENSG00000138658	HGNC:25654	Q86YA3	--- not yet entered ---		ALT: ambiguous; Telomerase-mediated: ambiguous	ambiguous	predicted	1
H. sapiens (human)	LRRC59	55379	NM_018509;	ENSG00000108829	HGNC:28817	Q96AG4	--- not yet entered ---		ALT: ambiguous; Telomerase-mediated: ambiguous	ambiguous	predicted	1
H. sapiens (human)	DNAJA4	55466	NM_001130182; NM_018602; NM_001130183;	ENSG00000140403	HGNC:14885	Q8WW22	--- not yet entered ---		ALT: ambiguous; Telomerase-mediated: ambiguous	ambiguous	predicted	1
H. sapiens (human)	PARL	55486	NM_001037639; NM_018622; NM_001037640; NM_001324436; NM_001324437; NM_001324438;	ENSG00000175193	HGNC:18253	Q9H300	Mitochondria		ALT: ambiguous; Telomerase-mediated: ambiguous	ambiguous	predicted	1
H. sapiens (human)	NOP10	55505	NM_018648;	ENSG00000182117	HGNC:14378	Q9NPE3	RNA transcription and processing	Telomerase activity;	ALT: ambiguous; Telomerase-mediated: enhancing	Telomerase-mediated	screened	3
H. sapiens (human)	H2AFY2	55506	NM_018649;	ENSG00000099284	HGNC:14453	Q9P0M6	Chromatin organization	Histone modification / variants;	ALT: ambiguous; Telomerase-mediated: ambiguous	ambiguous	screened	2
H. sapiens (human)	BMP2K	55589	NM_017593;	ENSG00000138756	HGNC:18041	Q9NSY1	--- not yet entered ---	Telomerase activity;	ALT: ambiguous; Telomerase-mediated: enhancing	Telomerase-mediated	screened	3
H. sapiens (human)	OTUB1	55611	NM_017670;	ENSG00000167770	HGNC:23077	Q96FW1	DNA replication and repair		ALT: ambiguous; Telomerase-mediated: ambiguous	ambiguous	screened	2
H. sapiens (human)	TRMT1	55621	NM_001136035; NM_001142554; NM_017722;	ENSG00000104907	HGNC:25980	Q9NXH9	--- not yet entered ---		ALT: ambiguous; Telomerase-mediated: ambiguous	ambiguous	screened	2
H. sapiens (human)	LRRC40	55631	NM_017768;	ENSG00000066557	HGNC:26004	Q9H9A6	--- not yet entered ---		ALT: ambiguous; Telomerase-mediated: ambiguous	ambiguous	predicted	1
H. sapiens (human)	CHD7	55636	NM_0013166901; NM_0177803;	ENSG00000171316	HGNC:20626	Q9P2D1	--- not yet entered ---		ALT: ambiguous; Telomerase-mediated: ambiguous	ambiguous	screened	2
H. sapiens (human)	OSGEP	55644	NM_017807;	ENSG00000092094	HGNC:18028	Q9NPF4	--- not yet entered ---		ALT: ambiguous; Telomerase-mediated: ambiguous	ambiguous	predicted	1
H. sapiens (human)	LYAR	55646	NM_001145725; NM_017816;	ENSG00000145220	HGNC:26021	Q9NX58	--- not yet entered ---		ALT: ambiguous; Telomerase-mediated: ambiguous	ambiguous	screened	2
H. sapiens (human)	NHP2	55651	NM_017838; NM_001034833;	ENSG00000145912	HGNC:14377	Q9NX24	RNA transcription and processing	Telomerase activity;	ALT: ambiguous; Telomerase-mediated: enhancing	Telomerase-mediated	screened	3
H. sapiens (human)	NLRP2	55655	NM_001174081; NM_001174082; NM_001174083; NM_017852;	ENSG00000278682	HGNC:22948	Q9NX02	Signaling		ALT: ambiguous; Telomerase-mediated: ambiguous	ambiguous	predicted	1
H. sapiens (human)	IWS1	55677	NM_017969;	ENSG00000163166	HGNC:25467	Q96ST2	Chromatin organization		ALT: ambiguous; Telomerase-mediated: ambiguous	ambiguous	predicted	1
H. sapiens (human)	TENM3	55714	NM_001080477;	ENSG00000218336	HGNC:29944	Q9P273	--- not yet entered ---		ALT: ambiguous; Telomerase-mediated: ambiguous	ambiguous	predicted	1
H. sapiens (human)	TSR1	55720	NM_018128;	ENSG00000167721	HGNC:25542	Q2NL82	--- not yet entered ---		ALT: ambiguous; Telomerase-mediated: ambiguous	ambiguous	predicted	1
H. sapiens (human)	ASF1B	55723	NM_018154;	ENSG00000105011	HGNC:20996	Q9NVP2	Chromatin organization	Protein folding; Histone assembly; Chromatin structure;	ALT: repressing; Telomerase-mediated: ambiguous	Telomerase-mediated	validated	6
H. sapiens (human)	HHAT	55733	NM_001122834; NM_018194; NM_001170564; NM_001170580; NM_001170587; NM_001170588;	ENSG00000054392	HGNC:18270	Q5VTY9	--- not yet entered ---		ALT: ambiguous; Telomerase-mediated: ambiguous	ambiguous	predicted	1
H. sapiens (human)	DNAJC11	55735	NM_018198;	ENSG00000007923	HGNC:25570	Q9NVH1	--- not yet entered ---		ALT: ambiguous; Telomerase-mediated: ambiguous	ambiguous	predicted	1
H. sapiens (human)	ENAH	55740	NM_001008493; NM_018212;	ENSG00000154380	HGNC:18271	Q8N8S7	--- not yet entered ---		ALT: ambiguous; Telomerase-mediated: ambiguous	ambiguous	screened	2
H. sapiens (human)	CHFR	55743	NM_001161344; NM_001161347; NM_001161345; NM_001161346; NM_018223;	ENSG00000072609	HGNC:20455	Q96EP1	Cell cycle	DNA repair / damage response;	ALT: ambiguous; Telomerase-mediated: ambiguous	ambiguous	predicted	2
H. sapiens (human)	DHX32	55760	NM_018180;	ENSG00000089876	HGNC:16717	Q7L7V1	--- not yet entered ---		ALT: ambiguous; Telomerase-mediated: ambiguous	ambiguous	predicted	1
H. sapiens (human)	TDP1	55775	NM_018319; NM_001008744;	ENSG00000042088	HGNC:18884	Q9NUW8	DNA replication and repair		ALT: ambiguous; Telomerase-mediated: ambiguous	ambiguous	predicted	1
H. sapiens (human)	LRIF1	55791	NM_001006945;	ENSG00000121931	HGNC:30299	Q5T3J3	RNA transcription and processing	Chromatin structure;	ALT: ambiguous; Telomerase-mediated: ambiguous	ambiguous	validated	5
H. sapiens (human)	FOXJ2	55810	NM_018416;	ENSG00000065970	HGNC:24818	Q9P0K8	--- not yet entered ---		ALT: ambiguous; Telomerase-mediated: ambiguous	ambiguous	predicted	1
H. sapiens (human)	CAND1	55832	NM_001329674; NM_001329676; NM_001329675; NM_018448;	ENSG00000111530	HGNC:30688	Q86VP6	--- not yet entered ---		ALT: ambiguous; Telomerase-mediated: ambiguous	ambiguous	screened	2
H. sapiens (human)	ARHGAP15	55843	NM_018460;	ENSG00000075884	HGNC:21030	Q53QZ3	--- not yet entered ---		ALT: ambiguous; Telomerase-mediated: ambiguous	ambiguous	predicted	1
H. sapiens (human)	TEX2	55852	NM_001288732; NM_018469; NM_001288733;	ENSG00000136478	HGNC:30884	Q8IWB9	--- not yet entered ---		ALT: ambiguous; Telomerase-mediated: ambiguous	ambiguous	predicted	1
H. sapiens (human)	HDAC8	55869	NM_001166418; NM_001166419; NM_001166420; NM_001166422; NM_001166448; NM_018486;	ENSG00000147099	HGNC:13315	Q9BY41	Chromatin organization	Telomerase activity;	ALT: ambiguous; Telomerase-mediated: enhancing	Telomerase-mediated	validated	5
H. sapiens (human)	LANCL2	55915	NM_018697;	ENSG00000132434	HGNC:6509	Q9NS86	Cell membrane / wall		ALT: ambiguous; Telomerase-mediated: ambiguous	ambiguous	screened	2
H. sapiens (human)	RCC2	55920	NM_018715; NM_001136204;	ENSG00000179051	HGNC:30297	Q9P258	Cell cycle		ALT: ambiguous; Telomerase-mediated: ambiguous	ambiguous	screened	2
H. sapiens (human)	DMAP1	55929	NM_001034023; NM_001034024; NM_019100;	ENSG00000178028	HGNC:18291	Q9NPF5	DNA replication and repair		ALT: ambiguous; Telomerase-mediated: ambiguous	ambiguous	predicted	1
H. sapiens (human)	NSFL1C	55968	NM_001206736; NM_182483; NM_016143; NM_018839;	ENSG00000088833	HGNC:15912	Q9UNZ2	--- not yet entered ---		ALT: ambiguous; Telomerase-mediated: ambiguous	ambiguous	predicted	1
H. sapiens (human)	BAIAP2L1	55971	NM_0188424;	ENSG00000006453	HGNC:21649	Q9UHR4	--- not yet entered ---		ALT: ambiguous; Telomerase-mediated: ambiguous	ambiguous	screened	2
H. sapiens (human)	TEX13B	56156	NM_031273;	ENSG00000170925	HGNC:11736	Q9BXU2	--- not yet entered ---		ALT: ambiguous; Telomerase-mediated: ambiguous	ambiguous	predicted	1
H. sapiens (human)	TEX13A	56157	NM_001291277; NM_031274;	ENSG00000268629	HGNC:11735	Q9BXU3	--- not yet entered ---		ALT: ambiguous; Telomerase-mediated: ambiguous	ambiguous	predicted	1
H. sapiens (human)	NSMCE3	56160	NM_138704;	ENSG00000185115	HGNC:7677	Q96MG7	DNA replication and repair	DNA repair / damage response; Sumoylation; DNA recombination;	ALT: ambiguous; Telomerase-mediated: ambiguous	ambiguous	predicted	3
H. sapiens (human)	TDRD1	56165	NM_198795;	ENSG00000095627	HGNC:11712	Q9BXT4	Cell differentiation		ALT: ambiguous; Telomerase-mediated: ambiguous	ambiguous	predicted	1
H. sapiens (human)	RNF20	56254	NM_019592;	ENSG00000155827	HGNC:10062	Q5VTR2	Chromatin organization		ALT: ambiguous; Telomerase-mediated: ambiguous	ambiguous	predicted	1
H. sapiens (human)	SLC7A10	56301	NM_019849;	ENSG00000130876	HGNC:11058	Q9NS82	--- not yet entered ---		ALT: ambiguous; Telomerase-mediated: ambiguous	ambiguous	predicted	1
H. sapiens (human)	BCCIP	56647	NM_078468; NM_078469; NM_016567;	ENSG00000107949	HGNC:978	Q9P287	DNA replication and repair	DNA repair / damage response;	ALT: ambiguous; Telomerase-mediated: ambiguous	ambiguous	predicted	2
H. sapiens (human)	EIF5A2	56648	NM_020390;	ENSG00000163577	HGNC:3301	Q9GZV4	Protein transport		ALT: ambiguous; Telomerase-mediated: ambiguous	ambiguous	screened	2
H. sapiens (human)	POLE4	56655	NM_019896;	ENSG00000115350	HGNC:18755	Q9NR33	DNA replication and repair	DNA replication; DNA recombination;	ALT: enhancing; Telomerase-mediated: ambiguous	ALT	predicted	2
H. sapiens (human)	SPHK2	56848	NM_001204158; NM_001204160; NM_001204159; NM_001243876;	ENSG00000063176	HGNC:18859	Q9NRA0	--- not yet entered ---	Telomerase activity;	ALT: ambiguous; Telomerase-mediated: repressing	ALT	screened	2
H. sapiens (human)	TCEAL7	56849	NM_152278;	ENSG00000182916	HGNC:28336	Q9BRU2	RNA transcription and processing	Telomerase activity;	ALT: enhancing; Telomerase-mediated: repressing	ALT	validated	5
H. sapiens (human)	RAD18	56852	NM_020165;	ENSG00000070950	HGNC:18278	Q9NS91	DNA replication and repair	DNA repair / damage response;	ALT: ambiguous; Telomerase-mediated: ambiguous	ambiguous	predicted	2
H. sapiens (human)	WRNIP1	56897	NM_130395; NM_020135;	ENSG00000124535	HGNC:20876	Q96S55	DNA replication and repair	DNA repair / damage response;	ALT: ambiguous; Telomerase-mediated: ambiguous	ambiguous	screened	3
H. sapiens (human)	DHX33	56919	NM_001199699; NM_020162;	ENSG00000005100	HGNC:16718	Q9H6R0	RNA transcription and processing		ALT: ambiguous; Telomerase-mediated: ambiguous	ambiguous	screened	2
H. sapiens (human)	DUSP22	56940	NM_001286555; NM_020185;	ENSG00000112679	HGNC:16077	Q9NRW4	--- not yet entered ---		ALT: ambiguous; Telomerase-mediated: ambiguous	ambiguous	predicted	2
H. sapiens (human)	RGMA	56963	NM_001166283; NM_001166286; NM_001166287; NM_001166288; NM_001166289; NM_020211;	ENSG00000182175	HGNC:30308	Q96B86	--- not yet entered ---		ALT: ambiguous; Telomerase-mediated: ambiguous	ambiguous	screened	2
H. sapiens (human)	CABP4	57010	NM_001300895; NM_145200; NM_001300896;	ENSG00000175544	HGNC:1386	P57796	--- not yet entered ---		ALT: ambiguous; Telomerase-mediated: ambiguous	ambiguous	predicted	1
H. sapiens (human)	AKR1B10	57016	NM_020299;	ENSG00000198074	HGNC:382	O60218	--- not yet entered ---		ALT: ambiguous; Telomerase-mediated: ambiguous	ambiguous	screened	2
H. sapiens (human)	CCNL1	57018	NM_001308185; NM_004526; NM_020307;	ENSG00000163660	HGNC:20569	Q9UK58	--- not yet entered ---		ALT: ambiguous; Telomerase-mediated: ambiguous	ambiguous	screened	2
H. sapiens (human)	ANKMY2	57037	NM_020319;	ENSG00000106524	HGNC:25370	Q8IV38	--- not yet entered ---		ALT: ambiguous; Telomerase-mediated: ambiguous	ambiguous	screened	2
H. sapiens (human)	DDX24	57062	NM_020414;	ENSG00000089737	HGNC:13266	Q9GZR7	--- not yet entered ---		ALT: ambiguous; Telomerase-mediated: ambiguous	ambiguous	screened	2
H. sapiens (human)	PCNP	57092	NM_001320395; NM_001320401; NM_001320397; NM_001320398; NM_001320399; NM_001320400; NM_020357;	ENSG00000081154	HGNC:30023	Q8WW12	Cell cycle		ALT: ambiguous; Telomerase-mediated: ambiguous	ambiguous	screened	2
H. sapiens (human)	CAMK1D	57118	NM_020397; NM_153498;	ENSG00000183049	HGNC:19341	Q8IU85	--- not yet entered ---		ALT: ambiguous; Telomerase-mediated: ambiguous	ambiguous	screened	2
H. sapiens (human)	NUP107	57122	NM_0013301921; NM_0204013;	ENSG00000111581	HGNC:29914	P57740	Nuclear organization		ALT: ambiguous; Telomerase-mediated: ambiguous	ambiguous	screened	2
H. sapiens (human)	RTN4	57142	NM_001321859; NM_001321860; NM_001321861; NM_001321862; NM_001321863; NM_001321904; NM_007008; NM_020532; NM_153828; NM_207520; NM_207521;	ENSG00000115310	HGNC:14085	Q9NQC3	Mitochondria		ALT: ambiguous; Telomerase-mediated: ambiguous	ambiguous	screened	2
H. sapiens (human)	PAK5	57144	NM_020341;	ENSG00000101349	HGNC:15916	Q9P286	--- not yet entered ---	Telomerase activity;	ALT: ambiguous; Telomerase-mediated: enhancing	Telomerase-mediated	screened	2
H. sapiens (human)	DOLPP1	57171	NM_001135917; NM_020438;	ENSG00000167130	HGNC:29565	Q86YN1	--- not yet entered ---		ALT: ambiguous; Telomerase-mediated: ambiguous	ambiguous	predicted	1
H. sapiens (human)	CAMK1G	57172	NM_020439;	ENSG00000008118	HGNC:14585	Q96NX5	--- not yet entered ---		ALT: ambiguous; Telomerase-mediated: ambiguous	ambiguous	predicted	1
H. sapiens (human)	CORO1B	57175	NM_001018070; NM_020441;	ENSG00000172725	HGNC:2253	Q9BR76	--- not yet entered ---		ALT: ambiguous; Telomerase-mediated: ambiguous	ambiguous	screened	2
H. sapiens (human)	ZMIZ1	57178	NM_020338;	ENSG00000108175	HGNC:16493	Q9ULJ6	--- not yet entered ---		ALT: ambiguous; Telomerase-mediated: ambiguous	ambiguous	predicted	1
H. sapiens (human)	KIAA1191	57179	NM_001079684; NM_001079685; NM_001287335; NM_001287336; NM_020444;	ENSG00000122203	HGNC:29209	Q96A73	--- not yet entered ---		ALT: ambiguous; Telomerase-mediated: ambiguous	ambiguous	screened	2
H. sapiens (human)	ACTR3B	57180	NM_001040135; NM_020445;	ENSG00000133627	HGNC:17256	Q9P1U1	--- not yet entered ---		ALT: ambiguous; Telomerase-mediated: ambiguous	ambiguous	predicted	1
H. sapiens (human)	SLC39A10	57181	NM_0011272571; NM_0203422;	ENSG00000196950	HGNC:20861	Q9ULF5	Protein transport		ALT: ambiguous; Telomerase-mediated: ambiguous	ambiguous	screened	2
H. sapiens (human)	THOC2	57187	NM_020449; NM_001081550;	ENSG00000125676	HGNC:19073	Q8NI27	RNA transcription and processing	RNA processing; TERRA;	ALT: ambiguous; Telomerase-mediated: ambiguous	ambiguous	screened	3
H. sapiens (human)	SENP7	57337	NM_001282801; NM_001282804; NM_001282802; NM_001282803; NM_001308133; NM_001308134; NM_001077203;	ENSG00000138468	HGNC:30402	Q9BQF6	--- not yet entered ---	ALT associated PML nuclear bodies (APBs);	ALT: ambiguous; Telomerase-mediated: ambiguous	ambiguous	predicted	2
H. sapiens (human)	SCYL1	57410	NM_001048218; NM_020680;	ENSG00000142186	HGNC:14372	Q96KG9	RNA transcription and processing	Gene regulation; Telomerase activity;	ALT: ambiguous; Telomerase-mediated: enhancing	Telomerase-mediated	validated	6
H. sapiens (human)	GATAD2B	57459	NM_020699;	ENSG00000143614	HGNC:30778	Q8WXI9	RNA transcription and processing		ALT: ambiguous; Telomerase-mediated: ambiguous	ambiguous	screened	2
H. sapiens (human)	HHATL	57467	NM_020707;	ENSG00000010282	HGNC:13242	Q9HCP6	Cell membrane / wall		ALT: ambiguous; Telomerase-mediated: ambiguous	ambiguous	predicted	1
H. sapiens (human)	NLGN4X	57502	NM_0012821451; NM_0012821461; NM_0207423; NM_1813322;	ENSG00000146938	HGNC:14287	Q8N0W4	Cell membrane / wall		ALT: ambiguous; Telomerase-mediated: ambiguous	ambiguous	screened	2
H. sapiens (human)	AARS2	57505	NM_020745;	ENSG00000124608	HGNC:21022	Q5JTZ9	Mitochondria		ALT: ambiguous; Telomerase-mediated: ambiguous	ambiguous	predicted	1
H. sapiens (human)	KCTD16	57528	NM_020768;	ENSG00000183775	HGNC:29244	Q68DU8	--- not yet entered ---		ALT: ambiguous; Telomerase-mediated: ambiguous	ambiguous	predicted	1
H. sapiens (human)	ARRDC3	57561	NM_001329670; NM_020801; NM_001329671; NM_001329672;	ENSG00000113369	HGNC:29263	Q96B67	Cell membrane / wall		ALT: ambiguous; Telomerase-mediated: ambiguous	ambiguous	predicted	1
H. sapiens (human)	ARHGAP20	57569	NM_0012584151; NM_0012584161; NM_0012584171; NM_0012584181; NM_0208093;	ENSG00000137727	HGNC:18357	Q9P2F6	--- not yet entered ---		ALT: ambiguous; Telomerase-mediated: ambiguous	ambiguous	screened	2
H. sapiens (human)	TRMT5	57570	NM_020810;	ENSG00000126814	HGNC:23141	Q32P41	Mitochondria		ALT: ambiguous; Telomerase-mediated: ambiguous	ambiguous	predicted	1
H. sapiens (human)	ARHGAP21	57584	NM_020824;	ENSG00000107863	HGNC:23725	Q5T5U3	--- not yet entered ---		ALT: ambiguous; Telomerase-mediated: ambiguous	ambiguous	predicted	1
H. sapiens (human)	VPS18	57617	NM_020857;	ENSG00000104142	HGNC:15972	Q9P253	Cell membrane / wall		ALT: ambiguous; Telomerase-mediated: ambiguous	ambiguous	predicted	1
H. sapiens (human)	LRCH2	57631	NM_001243963; NM_020871;	ENSG00000130224	HGNC:29292	Q5VUJ6	--- not yet entered ---		ALT: ambiguous; Telomerase-mediated: ambiguous	ambiguous	predicted	1
H. sapiens (human)	LRRN1	57633	NM_0013241881; NM_0013241891; NM_0208736;	ENSG00000175928	HGNC:20980	Q6UXK5	--- unknown ---		ALT: ambiguous; Telomerase-mediated: ambiguous	ambiguous	screened	2
H. sapiens (human)	ARHGAP23	57636	NM_001199417; NM_020876;	ENSG00000275832	HGNC:29293	Q9P227	--- not yet entered ---		ALT: ambiguous; Telomerase-mediated: ambiguous	ambiguous	predicted	1
H. sapiens (human)	DHX37	57647	NM_0326563;	ENSG00000150990	HGNC:17210	Q8IY37	--- not yet entered ---		ALT: ambiguous; Telomerase-mediated: ambiguous	ambiguous	screened	2
H. sapiens (human)	CHD8	57680	NM_0011706291; NM_0209203;	ENSG00000100888	HGNC:20153	Q9HCK8	--- not yet entered ---		ALT: ambiguous; Telomerase-mediated: ambiguous	ambiguous	screened	2
H. sapiens (human)	FANCM	57697	NM_020937;	ENSG00000187790	HGNC:23168	Q8IYD8	DNA replication and repair	DNA repair / damage response;	ALT: ambiguous; Telomerase-mediated: ambiguous	ambiguous	predicted	2
H. sapiens (human)	PRX	57716	NM_020956; NM_181882;	ENSG00000105227	HGNC:13797	Q9BXM0	Cell membrane / wall		ALT: ambiguous; Telomerase-mediated: ambiguous	ambiguous	screened	2
H. sapiens (human)	POLD4	57804	NM_001256870;	ENSG00000175482	HGNC:14106	Q9HCU8	DNA replication and repair	DNA replication; DNA recombination;	ALT: enhancing; Telomerase-mediated: ambiguous	ALT	predicted	2
H. sapiens (human)	CCAR2	57805	NM_021174;	ENSG00000158941	HGNC:23360	Q8N163	Cell cycle		ALT: ambiguous; Telomerase-mediated: ambiguous	ambiguous	predicted	1
H. sapiens (human)	RPRD1B	58490	NM_021215;	ENSG00000101413	HGNC:16209	Q9NQG5	Cell cycle		ALT: ambiguous; Telomerase-mediated: ambiguous	ambiguous	screened	2
H. sapiens (human)	KMT2C	58508	NM_021230; NM_170606;	ENSG00000055609	HGNC:13726	Q8NEZ4	Chromatin organization		ALT: ambiguous; Telomerase-mediated: ambiguous	ambiguous	predicted	1
H. sapiens (human)	RRAGD	58528	NM_021244;	ENSG00000025039	HGNC:19903	Q9NQL2	--- not yet entered ---		ALT: ambiguous; Telomerase-mediated: ambiguous	ambiguous	predicted	1
H. sapiens (human)	SENP2	59343	NM_021627;	ENSG00000163904	HGNC:23116	Q9HC62	--- not yet entered ---		ALT: ambiguous; Telomerase-mediated: ambiguous	ambiguous	predicted	1
H. sapiens (human)	SLC25A19	60386	NM_001126121; NM_021734; NM_001126122;	ENSG00000125454	HGNC:14409	Q9HC21	Mitochondria		ALT: ambiguous; Telomerase-mediated: ambiguous	ambiguous	predicted	1
H. sapiens (human)	ELOVL5	60481	NM_001242828; NM_021814; NM_001242830; NM_001242831; NM_001301856;	ENSG00000012660	HGNC:21308	Q9NYP7	Cell membrane / wall		ALT: ambiguous; Telomerase-mediated: ambiguous	ambiguous	predicted	1
H. sapiens (human)	AASDHPPT	60496	NM_015423;	ENSG00000149313	HGNC:14235	Q9NRN7	Metabolism		ALT: enhancing; Telomerase-mediated: ambiguous	ALT	predicted	2
H. sapiens (human)	NAA35	60560	NM_001321881; NM_024635; NM_001321882; NM_021929;	ENSG00000135040	HGNC:24340	Q5VZE5	--- not yet entered ---		ALT: ambiguous; Telomerase-mediated: ambiguous	ambiguous	predicted	1
H. sapiens (human)	RINT1	60561	NM_021930; NM_001346599; NM_001346600; NM_001346601; NM_001346603;	ENSG00000135249	HGNC:21876	Q6NUQ1	Signaling	Telomere length; DNA recombination;	ALT: enhancing; Telomerase-mediated: ambiguous	ALT	validated	5
H. sapiens (human)	DHX35	60625	NM_001190809; NM_021931;	ENSG00000101452	HGNC:15861	Q9H5Z1	--- not yet entered ---		ALT: ambiguous; Telomerase-mediated: ambiguous	ambiguous	predicted	1
H. sapiens (human)	RIC8A	60626	NM_001286134; NM_021932;	ENSG00000177963	HGNC:29550	Q9NPQ8	--- not yet entered ---		ALT: ambiguous; Telomerase-mediated: ambiguous	ambiguous	predicted	2
H. sapiens (human)	EEFSEC	60678	NM_0219374; NM_0219374;	ENSG00000132394	HGNC:24614	P57772	--- not yet entered ---		ALT: ambiguous; Telomerase-mediated: ambiguous	ambiguous	screened	2
H. sapiens (human)	CHTF18	63922	NM_022092;	ENSG00000127586	HGNC:18435	Q8WVB6	Cell cycle	DNA repair / damage response;	ALT: ambiguous; Telomerase-mediated: ambiguous	ambiguous	predicted	2
H. sapiens (human)	CLSPN	63967	NM_022111; NM_001190481;	ENSG00000092853	HGNC:19715	Q9HAW4	DNA replication and repair	DNA repair / damage response;	ALT: ambiguous; Telomerase-mediated: ambiguous	ambiguous	predicted	2
H. sapiens (human)	PRDM16	63976	NM_199454; NM_022114;	ENSG00000142611	HGNC:14000	Q9HAZ2	--- not yet entered ---		ALT: ambiguous; Telomerase-mediated: ambiguous	ambiguous	predicted	1
H. sapiens (human)	TSPYL2	64061	NM_022117;	ENSG00000184205	HGNC:24358	Q9H2G4	--- not yet entered ---		ALT: ambiguous; Telomerase-mediated: ambiguous	ambiguous	predicted	1
H. sapiens (human)	RBKS	64080	NM_001287580; NM_022128;	ENSG00000171174	HGNC:30325	Q9H477	--- not yet entered ---		ALT: ambiguous; Telomerase-mediated: ambiguous	ambiguous	screened	2
H. sapiens (human)	MCCC2	64087	NM_0221324; NM_0221324; NM_0221324;	ENSG00000131844	HGNC:6937	Q9HCC0	--- not yet entered ---		ALT: ambiguous; Telomerase-mediated: ambiguous	ambiguous	screened	2
H. sapiens (human)	RRAGC	64121	NM_001271851; NM_022157;	ENSG00000116954	HGNC:19902	Q9HB90	--- not yet entered ---		ALT: ambiguous; Telomerase-mediated: ambiguous	ambiguous	predicted	1
H. sapiens (human)	NCAPG	64151	NM_022346;	ENSG00000109805	HGNC:24304	Q9BPX3	Cell cycle		ALT: ambiguous; Telomerase-mediated: ambiguous	ambiguous	screened	2
H. sapiens (human)	OSGEPL1	64172	NM_022353;	ENSG00000128694	HGNC:23075	Q9H4B0	Mitochondria		ALT: ambiguous; Telomerase-mediated: ambiguous	ambiguous	predicted	1
H. sapiens (human)	MMS19	64210	NM_001289403; NM_001289404; NM_001289405; NM_001330128; NM_022362;	ENSG00000155229	HGNC:13824	Q96T76	DNA replication and repair		ALT: ambiguous; Telomerase-mediated: ambiguous	ambiguous	predicted	1
H. sapiens (human)	PDLIM2	64236	NM_021630; NM_176871; NM_198042;	ENSG00000120913	HGNC:13992	Q96JY6	--- not yet entered ---		ALT: ambiguous; Telomerase-mediated: ambiguous	ambiguous	screened	2
H. sapiens (human)	ARHGEF28	64283	NM_001080479; NM_001177693; NM_001244364;	ENSG00000214944	HGNC:30322	Q8N1W1	--- not yet entered ---		ALT: ambiguous; Telomerase-mediated: ambiguous	ambiguous	predicted	1
H. sapiens (human)	RFWD2	64326	NM_022457; NM_001286644; NM_001001740;	ENSG00000143207	HGNC:17440	Q8NHY2	--- not yet entered ---		ALT: ambiguous; Telomerase-mediated: ambiguous	ambiguous	predicted	1
H. sapiens (human)	ARHGAP9	64333	NM_001080156; NM_032496; NM_001080157; NM_001319850; NM_001319851; NM_001319852;	ENSG00000123329	HGNC:14130	Q9BRR9	--- not yet entered ---		ALT: ambiguous; Telomerase-mediated: ambiguous	ambiguous	predicted	1
H. sapiens (human)	DCLRE1C	64421	NM_022487; NM_001033855; NM_001033857; NM_001033858; NM_001289076; NM_001289077; NM_001289078; NM_001289079;	ENSG00000152457	HGNC:17642	Q96SD1	Telomere biology	DNA repair / damage response;	ALT: ambiguous; Telomerase-mediated: ambiguous	ambiguous	predicted	3
H. sapiens (human)	POLR1E	64425	NM_022490; NM_001282766;	ENSG00000137054	HGNC:17631	Q9GZS1	RNA transcription and processing		ALT: ambiguous; Telomerase-mediated: ambiguous	ambiguous	screened	2
H. sapiens (human)	SUDS3	64426	NM_022491;	ENSG00000111707	HGNC:29545	Q9H7L9	Chromatin organization		ALT: ambiguous; Telomerase-mediated: ambiguous	ambiguous	predicted	1
H. sapiens (human)	TSPY2	64591	NM_022573;	ENSG00000168757	HGNC:23924	A6NKD2	--- not yet entered ---		ALT: ambiguous; Telomerase-mediated: ambiguous	ambiguous	predicted	1
H. sapiens (human)	GIGYF1	64599	NM_022574;	ENSG00000146830	HGNC:9126	O75420	--- not yet entered ---		ALT: ambiguous; Telomerase-mediated: ambiguous	ambiguous	predicted	1
H. sapiens (human)	ANAPC1	64682	NM_022662;	ENSG00000153107	HGNC:19988	Q9H1A4	--- not yet entered ---		ALT: ambiguous; Telomerase-mediated: ambiguous	ambiguous	predicted	1
H. sapiens (human)	CERK	64781	NM_022766;	ENSG00000100422	HGNC:19256	Q8TCT0	--- not yet entered ---	Telomerase activity;	ALT: ambiguous; Telomerase-mediated: repressing	ALT	screened	2
H. sapiens (human)	GINS3	64785	NM_001126129; NM_022770; NM_001126130;	ENSG00000181938	HGNC:25851	Q9BRX5	DNA replication and repair		ALT: ambiguous; Telomerase-mediated: ambiguous	ambiguous	predicted	1
H. sapiens (human)	TBC1D15	64786	NM_0011462131; NM_0011462141; NM_0227714;	ENSG00000121749	HGNC:25694	Q8TC07	--- not yet entered ---		ALT: ambiguous; Telomerase-mediated: ambiguous	ambiguous	screened	2
H. sapiens (human)	CEP85	64793	NM_001281517; NM_001281518; NM_001319944; NM_022778;	ENSG00000130695	HGNC:25309	Q6P2H3	--- not yet entered ---		ALT: ambiguous; Telomerase-mediated: ambiguous	ambiguous	screened	2
H. sapiens (human)	IQCH	64799	NM_001284347; NM_001284349; NM_001322470; NM_001322475; NM_001284348; NM_001322471; NM_001322472; NM_001322473; NM_001322474; NM_001031715;	ENSG00000103599	HGNC:25721	Q86VS3	--- not yet entered ---	Telomerase activity;	ALT: ambiguous; Telomerase-mediated: enhancing	Telomerase-mediated	screened	2
H. sapiens (human)	ARV1	64801	NM_022786;	ENSG00000173409	HGNC:29561	Q9H2C2	Cell membrane / wall		ALT: ambiguous; Telomerase-mediated: ambiguous	ambiguous	predicted	1
H. sapiens (human)	ELOVL1	64834	NM_001256399; NM_022821; NM_001256401; NM_001256402;	ENSG00000066322	HGNC:14418	Q9BW60	Cell membrane / wall		ALT: ambiguous; Telomerase-mediated: ambiguous	ambiguous	predicted	1
H. sapiens (human)	DCLRE1B	64858	NM_001319946; NM_001319947; NM_022836;	ENSG00000118655	HGNC:17641	Q9H816	Telomere biology	Telomere structure; DNA replication; Telomere length;	ALT: ambiguous; Telomerase-mediated: ambiguous	ambiguous	validated	8
H. sapiens (human)	NABP1	64859	NM_001031716;	ENSG00000173559	HGNC:26232	Q96AH0	DNA replication and repair	DNA repair / damage response;	ALT: ambiguous; Telomerase-mediated: ambiguous	ambiguous	predicted	2
H. sapiens (human)	C12orf43	64897	NM_001286191; NM_001286192; NM_001286195; NM_001286196; NM_001286197; NM_001286198; NM_022895;	ENSG00000157895	HGNC:25719	Q96C57	--- not yet entered ---		ALT: ambiguous; Telomerase-mediated: ambiguous	ambiguous	screened	2
H. sapiens (human)	LPIN3	64900	NM_001301860; NM_022896;	ENSG00000132793	HGNC:14451	Q9BQK8	--- not yet entered ---		ALT: ambiguous; Telomerase-mediated: ambiguous	ambiguous	predicted	1
H. sapiens (human)	NT5DC2	64943	NM_0011342311; NM_0229082;	ENSG00000168268	HGNC:25717	Q9H857	--- not yet entered ---		ALT: ambiguous; Telomerase-mediated: ambiguous	ambiguous	screened	2
H. sapiens (human)	MRPS11	64963	NM_001321970; NM_001321972; NM_001321973; NM_001321974; NM_001321976; NM_022839; NM_176805;	ENSG00000181991	HGNC:14050	P82912	Mitochondria		ALT: ambiguous; Telomerase-mediated: ambiguous	ambiguous	predicted	1
H. sapiens (human)	MRPL34	64981	NM_023937;	ENSG00000130312	HGNC:14488	Q9BQ48	Mitochondria		ALT: ambiguous; Telomerase-mediated: ambiguous	ambiguous	predicted	1
H. sapiens (human)	ACD	65057	NM_001082486; NM_001082487; NM_022914;	ENSG00000102977	HGNC:25070	Q96AP0	Telomere biology	Shelterin component; Telomere structure; Telomerase activity; ALT associated PML nuclear bodies (APBs); Telomere repeat binding	ALT: ambiguous; Telomerase-mediated: ambiguous	ambiguous	validated	10
H. sapiens (human)	CDK15	65061	NM_001261435; NM_139158; NM_001261436;	ENSG00000138395	HGNC:14434	Q96Q40	--- not yet entered ---		ALT: ambiguous; Telomerase-mediated: ambiguous	ambiguous	predicted	1
H. sapiens (human)	UPF3B	65109	NM_023010; NM_080632;	ENSG00000125351	HGNC:20439	Q9BZI7	--- not yet entered ---		ALT: ambiguous; Telomerase-mediated: ambiguous	ambiguous	predicted	1
H. sapiens (human)	UPF3A	65110	NM_023011; NM_080687;	ENSG00000169062	HGNC:20332	Q9H1J1	RNA transcription and processing	Telomere repeat binding;	ALT: ambiguous; Telomerase-mediated: ambiguous	ambiguous	predicted	2
H. sapiens (human)	NADK	65220	NM_001198993; NM_001198995; NM_001198994; NM_023018;	ENSG00000008130	HGNC:29831	O95544	--- not yet entered ---	Telomerase activity;	ALT: ambiguous; Telomerase-mediated: repressing	ALT	screened	2
H. sapiens (human)	PYCRL	65263	NM_0013298662; NM_0013298662; NM_0230785; NM_0230785;	ENSG00000104524	HGNC:25846	Q53H96	--- not yet entered ---		ALT: ambiguous; Telomerase-mediated: ambiguous	ambiguous	screened	2
H. sapiens (human)	GDAP1L1	78997	NM_001256737; NM_024034; NM_001256738; NM_001256739; NM_001256740;	ENSG00000124194	HGNC:4213	Q96MZ0	--- not yet entered ---		ALT: ambiguous; Telomerase-mediated: ambiguous	ambiguous	predicted	1
H. sapiens (human)	DBNDD1	79007	NM_001042610; NM_024043; NM_001288708; NM_001288709;	ENSG00000003249	HGNC:28455	Q9H9R9	--- not yet entered ---		ALT: ambiguous; Telomerase-mediated: ambiguous	ambiguous	predicted	2
H. sapiens (human)	DDX50	79009	NM_024045;	ENSG00000107625	HGNC:17906	Q9BQ39	--- not yet entered ---		ALT: ambiguous; Telomerase-mediated: ambiguous	ambiguous	predicted	1
H. sapiens (human)	CAMKV	79012	NM_001320147; NM_024046;	ENSG00000164076	HGNC:28788	Q8NCB2	--- not yet entered ---		ALT: ambiguous; Telomerase-mediated: ambiguous	ambiguous	predicted	1
H. sapiens (human)	AHNAK	79026	NM_001620; NM_024060;	ENSG00000124942	HGNC:347	Q09666	--- not yet entered ---		ALT: ambiguous; Telomerase-mediated: ambiguous	ambiguous	screened	2
H. sapiens (human)	NABP2	79035	NM_024068;	ENSG00000139579	HGNC:28412	Q9BQ15	Cell cycle	ALT associated PML nuclear bodies (APBs); Telomerase activity; Telomere repeat binding;	ALT: ambiguous; Telomerase-mediated: ambiguous	ambiguous	predicted	3
H. sapiens (human)	KCTD15	79047	NM_001129994; NM_024076; NM_001129995;	ENSG00000153885	HGNC:23297	Q96SI1	RNA transcription and processing		ALT: ambiguous; Telomerase-mediated: ambiguous	ambiguous	screened	2
H. sapiens (human)	NOC4L	79050	NM_024078;	ENSG00000184967	HGNC:28461	Q9BVI4	--- not yet entered ---		ALT: ambiguous; Telomerase-mediated: ambiguous	ambiguous	predicted	1
H. sapiens (human)	ELOVL6	79071	NM_001130721; NM_024090;	ENSG00000170522	HGNC:15829	Q9H5J4	Cell membrane / wall		ALT: ambiguous; Telomerase-mediated: ambiguous	ambiguous	predicted	1
H. sapiens (human)	TMEM109	79073	NM_024092;	ENSG00000110108	HGNC:28771	Q9BVC6	Cell membrane / wall		ALT: ambiguous; Telomerase-mediated: ambiguous	ambiguous	predicted	2
H. sapiens (human)	DSCC1	79075	NM_024094;	ENSG00000136982	HGNC:24453	Q9BVC3	DNA replication and repair		ALT: ambiguous; Telomerase-mediated: ambiguous	ambiguous	screened	2
H. sapiens (human)	TNIP2	79155	NM_001161527; NM_001292016; NM_024309;	ENSG00000168884	HGNC:19118	Q8NFZ5	--- not yet entered ---		ALT: ambiguous; Telomerase-mediated: ambiguous	ambiguous	predicted	1
H. sapiens (human)	NOL12	79159	NM_024313;	ENSG00000273899	HGNC:28585	Q9UGY1	--- not yet entered ---		ALT: ambiguous; Telomerase-mediated: ambiguous	ambiguous	screened	2
H. sapiens (human)	C1orf35	79169	NM_024319;	ENSG00000143793	HGNC:19032	Q9BU76	--- not yet entered ---		ALT: ambiguous; Telomerase-mediated: ambiguous	ambiguous	screened	2
H. sapiens (human)	CENPO	79172	NM_001199803; NM_001322101; NM_024322;	ENSG00000138092	HGNC:28152	Q9BU64	--- not yet entered ---		ALT: ambiguous; Telomerase-mediated: ambiguous	ambiguous	predicted	1
H. sapiens (human)	THOC6	79228	NM_024339; NM_001142350;	ENSG00000131652	HGNC:28369	Q86W42	--- not yet entered ---	RNA processing; TERRA;	ALT: ambiguous; Telomerase-mediated: ambiguous	ambiguous	screened	3
H. sapiens (human)	HMGN5	79366	NM_030763;	ENSG00000198157	HGNC:8013	P82970	RNA transcription and processing	ALT associated PML nuclear bodies (APBs);	ALT: repressing; Telomerase-mediated: ambiguous	Telomerase-mediated	screened	2
H. sapiens (human)	CDC73	79577	NM_024529;	ENSG00000134371	HGNC:16783	Q6P1J9	Cell cycle		ALT: ambiguous; Telomerase-mediated: ambiguous	ambiguous	screened	2
H. sapiens (human)	HMBOX1	79618	NM_001324382; NM_001324395; NM_001324383; NM_001324384; NM_001324385; NM_001324386; NM_001324387; NM_001324388; NM_001324389; NM_001324390; NM_001324391; NM_001324392; NM_001324393; NM_001324394; NM_001135726;	ENSG00000147421	HGNC:26137	Q6NT76	Telomere biology	ALT associated PML nuclear bodies (APBs); Telomere repeat binding; Telomerase activity;	ALT: enhancing; Telomerase-mediated: enhancing	ambiguous	validated	8
H. sapiens (human)	AKIRIN1	79647	NM_0011362751; NM_0245952;	ENSG00000174574	HGNC:25744	Q9H9L7	--- unknown ---		ALT: ambiguous; Telomerase-mediated: ambiguous	ambiguous	screened	2
H. sapiens (human)	MCPH1	79648	NM_001172574; NM_001172575; NM_001322042; NM_001322045; NM_001322043; NM_024596;	ENSG00000147316	HGNC:6954	Q8NEM0	RNA transcription and processing	DNA repair / damage response; Telomerase activity; Gene regulation; Shelterin binding;	ALT: ambiguous; Telomerase-mediated: repressing	ALT	validated	7
H. sapiens (human)	RPAP3	79657	NM_001146075; NM_001146076; NM_024604;	ENSG00000005175	HGNC:26151	Q9H6T3	Protein synthesis and degradation		ALT: ambiguous; Telomerase-mediated: ambiguous	ambiguous	screened	2
H. sapiens (human)	ARHGAP10	79658	NM_024605;	ENSG00000071205	HGNC:26099	A1A4S6	--- not yet entered ---		ALT: ambiguous; Telomerase-mediated: ambiguous	ambiguous	predicted	1
H. sapiens (human)	DHX40	79665	NM_0011663011; NM_0246124;	ENSG00000108406	HGNC:18018	Q8IX18	--- not yet entered ---		ALT: ambiguous; Telomerase-mediated: ambiguous	ambiguous	screened	2
H. sapiens (human)	SMC6	79677	NM_024624; NM_001142286;	ENSG00000163029	HGNC:20466	Q96SB8	DNA replication and repair	DNA repair / damage response; DNA recombination;	ALT: enhancing; Telomerase-mediated: ambiguous	ALT	validated	6
H. sapiens (human)	SAP30L	79685	NM_001131062; NM_001131063; NM_024632;	ENSG00000164576	HGNC:25663	Q9HAJ7	Chromatin organization		ALT: ambiguous; Telomerase-mediated: ambiguous	ambiguous	predicted	1
H. sapiens (human)	YRDC	79693	NM_024640;	ENSG00000196449	HGNC:28905	Q86U90	Mitochondria		ALT: ambiguous; Telomerase-mediated: ambiguous	ambiguous	predicted	1
H. sapiens (human)	LRRK1	79705	NM_024652;	ENSG00000154237	HGNC:18608	Q38SD2	--- not yet entered ---		ALT: ambiguous; Telomerase-mediated: ambiguous	ambiguous	predicted	1
H. sapiens (human)	MORC4	79710	NM_024657; NM_001085354;	ENSG00000133131	HGNC:23485	Q8TE76	RNA transcription and processing		ALT: ambiguous; Telomerase-mediated: ambiguous	ambiguous	predicted	1
H. sapiens (human)	SUV39H2	79723	NM_001193424; NM_001193427; NM_001193425; NM_001193426; NM_024670;	ENSG00000152455	HGNC:17287	Q9H5I1	Chromatin organization	Histone modification / variants; Chromatin structure;	ALT: ambiguous; Telomerase-mediated: ambiguous	ambiguous	predicted	2
H. sapiens (human)	PALB2	79728	NM_024675;	ENSG00000083093	HGNC:26144	Q86YC2	DNA replication and repair	DNA repair / damage response;	ALT: ambiguous; Telomerase-mediated: ambiguous	ambiguous	predicted	2
H. sapiens (human)	KCTD17	79734	NM_001282684; NM_001282685; NM_001282686; NM_024681;	ENSG00000100379	HGNC:25705	Q8N5Z5	--- not yet entered ---		ALT: ambiguous; Telomerase-mediated: ambiguous	ambiguous	screened	2
H. sapiens (human)	SLTM	79811	NM_0010138432; NM_0247553;	ENSG00000137776	HGNC:20709	Q9NWH9	--- not yet entered ---		ALT: ambiguous; Telomerase-mediated: ambiguous	ambiguous	screened	2
H. sapiens (human)	EHMT1	79813	NM_001145527;	ENSG00000181090	HGNC:24650	Q9H9B1	Chromatin organization		ALT: ambiguous; Telomerase-mediated: ambiguous	ambiguous	predicted	1
H. sapiens (human)	NHEJ1	79840	NM_024782;	ENSG00000187736	HGNC:25737	Q9H9Q4	DNA replication and repair	DNA repair / damage response;	ALT: ambiguous; Telomerase-mediated: ambiguous	ambiguous	predicted	2
H. sapiens (human)	SNX22	79856	NM_0247982;	ENSG00000157734	HGNC:16315	Q96L94	Signaling		ALT: ambiguous; Telomerase-mediated: ambiguous	ambiguous	screened	2
H. sapiens (human)	RBFA	79863	NM_001171967; NM_024805; NM_024805;	ENSG00000101546	HGNC:26120	Q8N0V3	--- not yet entered ---		ALT: ambiguous; Telomerase-mediated: ambiguous	ambiguous	predicted	2
H. sapiens (human)	NUDT18	79873	NM_024815;	ENSG00000275074	HGNC:26194	Q6ZVK8	--- not yet entered ---		ALT: ambiguous; Telomerase-mediated: ambiguous	ambiguous	screened	2
H. sapiens (human)	ACTR5	79913	NM_024855;	ENSG00000101442	HGNC:14671	Q9H9F9	DNA replication and repair		ALT: ambiguous; Telomerase-mediated: ambiguous	ambiguous	predicted	1
H. sapiens (human)	ATAD5	79915	NM_024857;	ENSG00000176208	HGNC:25752	Q96QE3	--- not yet entered ---		ALT: ambiguous; Telomerase-mediated: ambiguous	ambiguous	predicted	1
H. sapiens (human)	TNIP3	79931	NM_001128843; NM_001244764; NM_024873;	ENSG00000050730	HGNC:19315	Q96KP6	--- not yet entered ---		ALT: ambiguous; Telomerase-mediated: ambiguous	ambiguous	predicted	1
H. sapiens (human)	COQ8B	79934	NM_024876; NM_001142555;	ENSG00000123815	HGNC:19041	Q96D53	Mitochondria	Telomerase activity;	ALT: ambiguous; Telomerase-mediated: enhancing	Telomerase-mediated	screened	2
H. sapiens (human)	DHDDS	79947	NM_001243564; NM_001243565; NM_001319959; NM_024887; NM_205861;	ENSG00000117682	HGNC:20603	Q86SQ9	--- not yet entered ---		ALT: ambiguous; Telomerase-mediated: ambiguous	ambiguous	predicted	1
H. sapiens (human)	ERMP1	79956	NM_024896;	ENSG00000099219	HGNC:23703	Q7Z2K6	--- not yet entered ---		ALT: ambiguous; Telomerase-mediated: ambiguous	ambiguous	predicted	1
H. sapiens (human)	GRHL2	79977	NM_001330593; NM_024915;	ENSG00000083307	HGNC:2799	Q6ISB3	DNA replication and repair	Gene regulation; Telomerase activity;	ALT: ambiguous; Telomerase-mediated: enhancing	Telomerase-mediated	validated	6
H. sapiens (human)	STN1	79991	NM_024928;	ENSG00000107960	HGNC:26200	Q9H668	Telomere biology	Telomerase activity; Telomere repeat binding; Telomere length;	ALT: ambiguous; Telomerase-mediated: ambiguous	ambiguous	validated	9
H. sapiens (human)	ELOVL7	79993	NM_001104558; NM_024930; NM_001297617; NM_001297618;	ENSG00000164181	HGNC:26292	A1L3X0	Cell membrane / wall		ALT: ambiguous; Telomerase-mediated: ambiguous	ambiguous	predicted	1
H. sapiens (human)	RMI1	80010	NM_024945;	ENSG00000178966	HGNC:25764	Q9H9A7	DNA replication and repair	DNA replication;	ALT: ambiguous; Telomerase-mediated: ambiguous	ambiguous	screened	2
H. sapiens (human)	ARL14	80117	NM_025047;	ENSG00000179674	HGNC:22974	Q8N4G2	--- not yet entered ---		ALT: ambiguous; Telomerase-mediated: ambiguous	ambiguous	predicted	1
H. sapiens (human)	PIF1	80119	NM_001286496; NM_001286497; NM_001286499; NM_025049;	ENSG00000140451	HGNC:26220	Q9H611	DNA replication and repair	Telomerase activity; Telomere repeat binding; Telomere length;	ALT: ambiguous; Telomerase-mediated: repressing	ALT	validated	6
H. sapiens (human)	ZNF703	80139	NM_0250692;	ENSG00000183779	HGNC:25883	Q9H7S9	--- not yet entered ---		ALT: ambiguous; Telomerase-mediated: ambiguous	ambiguous	screened	2
H. sapiens (human)	THOC7	80145	NM_001285387; NM_001285404; NM_025075;	ENSG00000163634	HGNC:29874	Q6I9Y2	RNA transcription and processing		ALT: ambiguous; Telomerase-mediated: ambiguous	ambiguous	screened	2
H. sapiens (human)	EDC3	80153	NM_0011424432; NM_0011424442; NM_0013513781; NM_0013513791; NM_0250834;	ENSG00000179151	HGNC:26114	Q96F86	--- not yet entered ---		ALT: ambiguous; Telomerase-mediated: ambiguous	ambiguous	screened	2
H. sapiens (human)	NAA15	80155	NM_057175;	ENSG00000164134	HGNC:30782	Q9BXJ9	--- not yet entered ---		ALT: ambiguous; Telomerase-mediated: ambiguous	ambiguous	screened	2
H. sapiens (human)	CTC1	80169	NM_025099;	ENSG00000178971	HGNC:26169	Q2NKJ3	Telomere biology	Telomerase activity; Telomere repeat binding; Telomere length;	ALT: ambiguous; Telomerase-mediated: repressing	ALT	validated	7
H. sapiens (human)	DBF4B	80174	NM_025104;	ENSG00000161692	HGNC:17883	Q8NFT6	Cell cycle		ALT: ambiguous; Telomerase-mediated: ambiguous	ambiguous	predicted	1
H. sapiens (human)	TTI2	80185	NM_001102401; NM_001265581; NM_001330505; NM_025115;	ENSG00000129696	HGNC:26262	Q6NXR4	Signaling		ALT: ambiguous; Telomerase-mediated: ambiguous	ambiguous	predicted	1
H. sapiens (human)	MUS81	80198	NM_025128;	ENSG00000172732	HGNC:29814	Q96NY9	DNA replication and repair	DNA repair / damage response; ALT associated PML nuclear bodies (APBs); DNA recombination;	ALT: enhancing; Telomerase-mediated: ambiguous	ALT	validated	6
H. sapiens (human)	FAAP100	80233	NM_025161;	ENSG00000185504	HGNC:26171	Q0VG06	DNA replication and repair	DNA repair / damage response;	ALT: ambiguous; Telomerase-mediated: ambiguous	ambiguous	predicted	2
H. sapiens (human)	GRPEL1	80273	NM_0251963;	ENSG00000109519	HGNC:19696	Q9HAV7	--- not yet entered ---		ALT: ambiguous; Telomerase-mediated: ambiguous	ambiguous	screened	2
H. sapiens (human)	WDR82	80335	NM_025222;	ENSG00000164091	HGNC:28826	Q6UXN9	Chromatin organization		ALT: ambiguous; Telomerase-mediated: ambiguous	ambiguous	screened	2
H. sapiens (human)	WDR61	80349	NM_001303247; NM_001303248; NM_025234;	ENSG00000140395	HGNC:30300	Q9GZS3	Chromatin organization		ALT: ambiguous; Telomerase-mediated: ambiguous	ambiguous	screened	2
H. sapiens (human)	TNKS2	80351	NM_025235;	ENSG00000107854	HGNC:15677	Q9H2K2	Protein modification	Telomere length; Telomerase activity;	ALT: ambiguous; Telomerase-mediated: enhancing	Telomerase-mediated	validated	5
H. sapiens (human)	ACAD10	80724	NM_001136538; NM_001136542; NM_025247;	ENSG00000111271	HGNC:21597	Q6JQN1	--- not yet entered ---	Telomerase activity;	ALT: ambiguous; Telomerase-mediated: repressing	ALT	screened	2
H. sapiens (human)	AARSD1	80755	NM_001261434;	ENSG00000266967	HGNC:28417	Q9BTE6	--- not yet entered ---		ALT: ambiguous; Telomerase-mediated: ambiguous	ambiguous	predicted	1
H. sapiens (human)	ILKAP	80895	NM_030768; NM_176799;	ENSG00000132323	HGNC:15566	Q9H0C8	--- not yet entered ---		ALT: ambiguous; Telomerase-mediated: ambiguous	ambiguous	predicted	1
H. sapiens (human)	TUBB1	81027	NM_030773;	ENSG00000101162	HGNC:16257	Q9H4B7	--- not yet entered ---		ALT: ambiguous; Telomerase-mediated: ambiguous	ambiguous	screened	2
H. sapiens (human)	TMX1	81542	NM_0307554;	ENSG00000139921	HGNC:15487	Q9H3N1	Metabolism		ALT: ambiguous; Telomerase-mediated: ambiguous	ambiguous	screened	2
H. sapiens (human)	TDRD3	81550	NM_001146070; NM_001146071; NM_030794;	ENSG00000083544	HGNC:20612	Q9H7E2	Cell differentiation		ALT: ambiguous; Telomerase-mediated: ambiguous	ambiguous	predicted	1
H. sapiens (human)	CLPB	81570	NM_001258392; NM_030813; NM_001258393; NM_001258394;	ENSG00000162129	HGNC:30664	Q9H078	--- not yet entered ---		ALT: ambiguous; Telomerase-mediated: ambiguous	ambiguous	screened	2
H. sapiens (human)	ANP32E	81611	NM_001136478; NM_001136479; NM_001280559; NM_001280560; NM_030920;	ENSG00000143401	HGNC:16673	Q9BTT0	Nucleocytoplasmic transport		ALT: ambiguous; Telomerase-mediated: ambiguous	ambiguous	screened	2
H. sapiens (human)	CCNL2	81669	NM_001039577; NM_001144867; NM_001144868; NM_001320153; NM_001320155; NM_030937;	ENSG00000221978	HGNC:20570	Q96S94	RNA transcription and processing		ALT: ambiguous; Telomerase-mediated: ambiguous	ambiguous	predicted	1
H. sapiens (human)	ISCA1	81689	NM_030940;	ENSG00000135070	HGNC:28660	Q9BUE6	Mitochondria		ALT: ambiguous; Telomerase-mediated: ambiguous	ambiguous	predicted	1
H. sapiens (human)	TRIM7	81786	NM_033342; NM_203295; NM_203293; NM_203296; NM_203294; NM_203297;	ENSG00000146054	HGNC:16278	Q9C029	--- not yet entered ---		ALT: ambiguous; Telomerase-mediated: ambiguous	ambiguous	predicted	2
H. sapiens (human)	ARPC5L	81873	NM_030978;	ENSG00000136950	HGNC:23366	Q9BPX5	Cellular structure		ALT: ambiguous; Telomerase-mediated: ambiguous	ambiguous	predicted	1
H. sapiens (human)	RAB1B	81876	NM_030981;	ENSG00000174903	HGNC:18370	Q9H0U4	Protein transport		ALT: ambiguous; Telomerase-mediated: ambiguous	ambiguous	screened	2
H. sapiens (human)	ELOVL3	83401	NM_152310;	ENSG00000119915	HGNC:18047	Q9HB03	Cell membrane / wall		ALT: ambiguous; Telomerase-mediated: ambiguous	ambiguous	predicted	1
H. sapiens (human)	INO80B	83444	NM_031288;	ENSG00000115274	HGNC:13324	Q9C086	Chromatin organization		ALT: ambiguous; Telomerase-mediated: ambiguous	ambiguous	predicted	1
H. sapiens (human)	COG3	83548	NM_001204476; NM_031431;	ENSG00000136152	HGNC:18619	Q96JB2	--- not yet entered ---		ALT: ambiguous; Telomerase-mediated: ambiguous	ambiguous	predicted	1
H. sapiens (human)	CCM2	83605	NM_001029835; NM_001167934; NM_001167935; NM_031443;	ENSG00000136280	HGNC:21708	Q9BSQ5	--- not yet entered ---		ALT: ambiguous; Telomerase-mediated: ambiguous	ambiguous	screened	2
H. sapiens (human)	ZMIZ2	83637	NM_001300959; NM_174929; NM_031449;	ENSG00000122515	HGNC:22229	Q8NF64	--- not yet entered ---		ALT: ambiguous; Telomerase-mediated: ambiguous	ambiguous	predicted	1
H. sapiens (human)	TLN2	83660	NM_015059;	ENSG00000171914	HGNC:15447	Q9Y4G6	--- not yet entered ---		ALT: ambiguous; Telomerase-mediated: ambiguous	ambiguous	predicted	1
H. sapiens (human)	FERMT3	83706	NM_031471; NM_178443;	ENSG00000149781	HGNC:23151	Q86UX7	--- not yet entered ---		ALT: ambiguous; Telomerase-mediated: ambiguous	ambiguous	screened	2
H. sapiens (human)	GRWD1	83743	NM_031485;	ENSG00000105447	HGNC:21270	Q9BQ67	RNA transcription and processing		ALT: ambiguous; Telomerase-mediated: ambiguous	ambiguous	screened	2
H. sapiens (human)	TBC1D10A	83874	NM_001204240; NM_031937;	ENSG00000099992	HGNC:23609	Q9BXI6	--- not yet entered ---		ALT: ambiguous; Telomerase-mediated: ambiguous	ambiguous	screened	2
H. sapiens (human)	BRIP1	83990	NM_032043;	ENSG00000136492	HGNC:20473	Q9BX63	DNA replication and repair	DNA repair / damage response;	ALT: ambiguous; Telomerase-mediated: ambiguous	ambiguous	screened	2
H. sapiens (human)	TMPRSS13	84000	NM_0010772632; NM_0012067891; NM_0012067901; NM_0012449951;	ENSG00000137747	HGNC:29808	Q9BYE2	--- not yet entered ---		ALT: ambiguous; Telomerase-mediated: ambiguous	ambiguous	screened	2
H. sapiens (human)	ATRIP	84126	NM_001271022; NM_001271023; NM_032166;	ENSG00000164053	HGNC:33499	Q8WXE1	DNA replication and repair	DNA repair / damage response;	ALT: enhancing; Telomerase-mediated: ambiguous	ALT	screened	2
H. sapiens (human)	FAM175A	84142	NM_139076; NM_001345962;	ENSG00000163322	HGNC:25829	Q6UWZ7	DNA replication and repair	DNA repair / damage response;	ALT: ambiguous; Telomerase-mediated: ambiguous	ambiguous	predicted	2
H. sapiens (human)	SYDE2	84144	NM_032184;	ENSG00000097096	HGNC:25841	Q5VT97	--- not yet entered ---		ALT: ambiguous; Telomerase-mediated: ambiguous	ambiguous	predicted	1
H. sapiens (human)	PPP1R1B	84152	NM_032192; NM_001242464;	ENSG00000131771	HGNC:9287	Q9UD71	--- not yet entered ---	Telomerase activity;	ALT: ambiguous; Telomerase-mediated: enhancing	Telomerase-mediated	screened	2
H. sapiens (human)	POLR1B	84172	NM_001282772; NM_001282779; NM_001282774; NM_001282776; NM_001282777; NM_001137604;	ENSG00000125630	HGNC:20454	Q9H9Y6	RNA transcription and processing		ALT: ambiguous; Telomerase-mediated: ambiguous	ambiguous	screened	2
H. sapiens (human)	ZCCHC7	84186	NM_001289119; NM_001289121; NM_001289120; NM_032226;	ENSG00000147905	HGNC:26209	Q8N3Z6	RNA transcription and processing		ALT: ambiguous; Telomerase-mediated: ambiguous	ambiguous	predicted	1
H. sapiens (human)	LDOC1L	84247	NM_0322872;	ENSG00000188636	HGNC:13343	Q6ICC9	--- not yet entered ---		ALT: ambiguous; Telomerase-mediated: ambiguous	ambiguous	screened	2
H. sapiens (human)	SLF1	84250	NM_032290;	ENSG00000133302	HGNC:25408	Q9BQI6	Cell cycle		ALT: ambiguous; Telomerase-mediated: ambiguous	ambiguous	predicted	1
H. sapiens (human)	HAGHL	84264	NM_001290137; NM_207112; NM_001290139; NM_001323635; NM_001323636; NM_032304;	ENSG00000103253	HGNC:14177	Q6PII5	--- not yet entered ---		ALT: ambiguous; Telomerase-mediated: ambiguous	ambiguous	predicted	1
H. sapiens (human)	RPAIN	84268	NM_001160243; NM_001160267; NM_001160244; NM_001160246; NM_001160266; NM_001033002;	ENSG00000129197	HGNC:28641	Q86UA6	DNA replication and repair		ALT: ambiguous; Telomerase-mediated: ambiguous	ambiguous	predicted	1
H. sapiens (human)	POLDIP3	84271	NM_0012786571; NM_0323114; NM_1781362;	ENSG00000100227	HGNC:23782	Q9BY77	--- not yet entered ---		ALT: ambiguous; Telomerase-mediated: ambiguous	ambiguous	screened	2
H. sapiens (human)	SLC25A33	84275	NM_032315;	ENSG00000171612	HGNC:29681	Q9BSK2	DNA replication and repair		ALT: ambiguous; Telomerase-mediated: ambiguous	ambiguous	predicted	1
H. sapiens (human)	PYM1	84305	NM_001143853; NM_032345;	ENSG00000170473	HGNC:30258	Q9BRP8	RNA transcription and processing		ALT: ambiguous; Telomerase-mediated: ambiguous	ambiguous	screened	2
H. sapiens (human)	BRMS1L	84312	NM_032352;	ENSG00000100916	HGNC:20512	Q5PSV4	Chromatin organization		ALT: ambiguous; Telomerase-mediated: ambiguous	ambiguous	predicted	1
H. sapiens (human)	VPS25	84313	NM_032353;	ENSG00000131475	HGNC:28122	Q9BRG1	RNA transcription and processing		ALT: ambiguous; Telomerase-mediated: ambiguous	ambiguous	predicted	1
H. sapiens (human)	THOC3	84321	NM_032361;	ENSG00000051596	HGNC:19072	Q96J01	RNA transcription and processing	RNA processing; TERRA;	ALT: ambiguous; Telomerase-mediated: ambiguous	ambiguous	screened	3
H. sapiens (human)	SARNP	84324	NM_033082;	ENSG00000205323	HGNC:24432	P82979	RNA transcription and processing		ALT: ambiguous; Telomerase-mediated: ambiguous	ambiguous	screened	2
H. sapiens (human)	ZNF414	84330	NM_001146175; NM_032370;	ENSG00000133250	HGNC:20630	Q96IQ9	--- not yet entered ---		ALT: ambiguous; Telomerase-mediated: ambiguous	ambiguous	screened	2
H. sapiens (human)	DYDC2	84332	NM_001270041; NM_001270042; NM_032372;	ENSG00000133665	HGNC:23468	Q96IM9	--- unknown ---		ALT: ambiguous; Telomerase-mediated: ambiguous	ambiguous	predicted	1
H. sapiens (human)	DOT1L	84444	NM_032482;	ENSG00000104885	HGNC:24948	Q8TEK3	Chromatin organization	Histone modification / variants;	ALT: ambiguous; Telomerase-mediated: ambiguous	ambiguous	validated	5
H. sapiens (human)	EFCAB7	84455	NM_032437;	ENSG00000203965	HGNC:29379	A8K855	--- not yet entered ---		ALT: ambiguous; Telomerase-mediated: ambiguous	ambiguous	predicted	1
H. sapiens (human)	SLX4	84464	NM_032444;	ENSG00000188827	HGNC:23845	Q8IY92	DNA replication and repair	Extrachromosomal telomeric repeat formation;	ALT: enhancing; Telomerase-mediated: ambiguous	ALT	screened	2
H. sapiens (human)	TUBB6	84617	NM_001303524; NM_032525; NM_001303525; NM_001303526; NM_001303527; NM_001303528; NM_001303529; NM_001303530;	ENSG00000176014	HGNC:20776	Q9BUF5	--- not yet entered ---		ALT: ambiguous; Telomerase-mediated: ambiguous	ambiguous	predicted	1
H. sapiens (human)	ZGPAT	84619	NM_0010831131; NM_0011956531; NM_0011956541; NM_0325274; NM_1814852;	ENSG00000197114	HGNC:15948	Q8N5A5	--- not yet entered ---		ALT: ambiguous; Telomerase-mediated: ambiguous	ambiguous	screened	2
H. sapiens (human)	TTBK1	84630	NM_032538;	ENSG00000146216	HGNC:19140	Q5TCY1	--- not yet entered ---		ALT: ambiguous; Telomerase-mediated: ambiguous	ambiguous	predicted	1
H. sapiens (human)	AFAP1L2	84632	NM_001001936; NM_001287824; NM_032550;	ENSG00000169129	HGNC:25901	Q8N4X5	--- not yet entered ---		ALT: ambiguous; Telomerase-mediated: ambiguous	ambiguous	screened	2
H. sapiens (human)	DPY30	84661	NM_001321209; NM_032574;	ENSG00000162961	HGNC:24590	Q9C005	Chromatin organization		ALT: ambiguous; Telomerase-mediated: ambiguous	ambiguous	predicted	1
H. sapiens (human)	HINT2	84681	NM_032593;	ENSG00000137133	HGNC:18344	Q9BX68	Metabolism		ALT: ambiguous; Telomerase-mediated: ambiguous	ambiguous	screened	2
H. sapiens (human)	HDGFRP2	84717	NM_001001520; NM_032631;	ENSG00000167674	HGNC:	Q7Z4V5	--- not yet entered ---		ALT: ambiguous; Telomerase-mediated: ambiguous	ambiguous	screened	2
H. sapiens (human)	NAA11	84779	NM_032693;	ENSG00000156269	HGNC:28125	Q9BSU3	--- not yet entered ---		ALT: ambiguous; Telomerase-mediated: ambiguous	ambiguous	predicted	1
H. sapiens (human)	KMT5C	84787	NM_032701;	ENSG00000133247	HGNC:28405	Q86Y97	Chromatin organization	Histone modification / variants; ALT associated PML nuclear bodies (APBs);	ALT: enhancing; Telomerase-mediated: ambiguous	ALT	screened	3
H. sapiens (human)	PLCD4	84812	NM_032726;	ENSG00000115556	HGNC:9062	Q9BRC7	--- not yet entered ---		ALT: ambiguous; Telomerase-mediated: ambiguous	ambiguous	predicted	1
H. sapiens (human)	TXNDC17	84817	NM_032731;	ENSG00000129235	HGNC:28218	Q9BRA2	--- not yet entered ---		ALT: ambiguous; Telomerase-mediated: ambiguous	ambiguous	screened	2
H. sapiens (human)	LRCH3	84859	NM_032773;	ENSG00000186001	HGNC:28637	Q96II8	--- not yet entered ---		ALT: ambiguous; Telomerase-mediated: ambiguous	ambiguous	predicted	1
H. sapiens (human)	PTPN5	84867	NM_001039970; NM_001278236; NM_001278238; NM_001278239; NM_006906; NM_032781;	ENSG00000110786	HGNC:9657	P54829	--- not yet entered ---		ALT: ambiguous; Telomerase-mediated: ambiguous	ambiguous	screened	2
H. sapiens (human)	FBXO18	84893	NM_001258452; NM_001258453; NM_032807;	ENSG00000134452	HGNC:13620	Q8NFZ0	DNA replication and repair	DNA repair / damage response;	ALT: ambiguous; Telomerase-mediated: ambiguous	ambiguous	predicted	2
H. sapiens (human)	MASTL	84930	NM_001172303; NM_001172304; NM_001320756; NM_001320757; NM_032844;	ENSG00000120539	HGNC:19042	Q96GX5	Chromatin organization		ALT: ambiguous; Telomerase-mediated: ambiguous	ambiguous	predicted	1
H. sapiens (human)	PRPF38A	84950	NM_032284; NM_032864;	ENSG00000134748	HGNC:25930	Q8NAV1	--- not yet entered ---		ALT: ambiguous; Telomerase-mediated: ambiguous	ambiguous	predicted	1
H. sapiens (human)	MPND	84954	NM_001159846; NM_032868; NM_001300862;	ENSG00000008382	HGNC:25934	Q8N594	--- not yet entered ---		ALT: ambiguous; Telomerase-mediated: ambiguous	ambiguous	predicted	1
H. sapiens (human)	PHYKPL	85007	NM_001278346; NM_153373;	ENSG00000175309	HGNC:28249	Q8IUZ5	--- not yet entered ---		ALT: ambiguous; Telomerase-mediated: ambiguous	ambiguous	screened	2
H. sapiens (human)	ABCC11	85320	NM_032583; NM_145186; NM_033151;	ENSG00000121270	HGNC:14639	Q96J66	--- not yet entered ---		ALT: ambiguous; Telomerase-mediated: ambiguous	ambiguous	predicted	1
H. sapiens (human)	SYDE1	85360	NM_001300910; NM_033025;	ENSG00000105137	HGNC:25824	Q6ZW31	--- not yet entered ---		ALT: ambiguous; Telomerase-mediated: ambiguous	ambiguous	predicted	1
H. sapiens (human)	RHPN2	85415	NM_033103;	ENSG00000131941	HGNC:19974	Q8IUC4	--- not yet entered ---		ALT: ambiguous; Telomerase-mediated: ambiguous	ambiguous	predicted	1
H. sapiens (human)	TSPYL5	85453	NM_033512;	ENSG00000180543	HGNC:29367	Q86VY4	--- not yet entered ---		ALT: ambiguous; Telomerase-mediated: ambiguous	ambiguous	predicted	1
H. sapiens (human)	TNKS1BP1	85456	NM_033396;	ENSG00000149115	HGNC:19081	Q9C0C2	DNA replication and repair	DNA repair / damage response; Telomerase activity;	ALT: ambiguous; Telomerase-mediated: ambiguous	ambiguous	predicted	2
H. sapiens (human)	PSKH2	85481	NM_033126;	ENSG00000147613	HGNC:18997	Q96QS6	--- not yet entered ---		ALT: ambiguous; Telomerase-mediated: ambiguous	ambiguous	predicted	1
H. sapiens (human)	SERPINB12	89777	NM_080474; NM_001307928;	ENSG00000166634	HGNC:14220	Q96P63	Cell differentiation		ALT: ambiguous; Telomerase-mediated: ambiguous	ambiguous	screened	2
H. sapiens (human)	ABCC10	89845	NM_001198934; NM_033450;	ENSG00000124574	HGNC:52	Q5T3U5	--- not yet entered ---		ALT: ambiguous; Telomerase-mediated: ambiguous	ambiguous	predicted	1
H. sapiens (human)	ATG16L2	89849	NM_001318766; NM_033388;	ENSG00000168010	HGNC:25464	Q8NAA4	--- not yet entered ---		ALT: ambiguous; Telomerase-mediated: ambiguous	ambiguous	predicted	1
H. sapiens (human)	PLCZ1	89869	NM_001330769; NM_001330774; NM_033123;	ENSG00000139151	HGNC:19218	Q86YW0	Cell membrane / wall		ALT: ambiguous; Telomerase-mediated: ambiguous	ambiguous	predicted	1
H. sapiens (human)	TRIM15	89870	NM_033229;	ENSG00000204610	HGNC:16284	Q9C019	--- not yet entered ---		ALT: ambiguous; Telomerase-mediated: ambiguous	ambiguous	screened	2
H. sapiens (human)	C15orf57	90416	NM_001080791; NM_001080792; NM_001289132; NM_052849;	ENSG00000128891	HGNC:28295	Q9BV29	--- not yet entered ---		ALT: ambiguous; Telomerase-mediated: ambiguous	ambiguous	screened	2
H. sapiens (human)	SCRN2	90507	NM_001145023; NM_138355;	ENSG00000141295	HGNC:30381	Q96FV2	--- not yet entered ---		ALT: ambiguous; Telomerase-mediated: ambiguous	ambiguous	screened	2
H. sapiens (human)	LRSAM1	90678	NM_001005373; NM_001005374; NM_001190723; NM_138361;	ENSG00000148356	HGNC:25135	Q6UWE0	--- not yet entered ---		ALT: ambiguous; Telomerase-mediated: ambiguous	ambiguous	screened	2
H. sapiens (human)	PAGE5	90737	NM_001013435; NM_130467;	ENSG00000158639	HGNC:29992	Q96GU1	--- not yet entered ---		ALT: ambiguous; Telomerase-mediated: ambiguous	ambiguous	screened	2
H. sapiens (human)	TRIM47	91107	NM_0334522;	ENSG00000132481	HGNC:19020	Q96LD4	--- not yet entered ---		ALT: ambiguous; Telomerase-mediated: ambiguous	ambiguous	screened	2
H. sapiens (human)	UAP1L1	91373	NM_207309;	ENSG00000197355	HGNC:28082	Q3KQV9	--- not yet entered ---		ALT: ambiguous; Telomerase-mediated: ambiguous	ambiguous	predicted	1
H. sapiens (human)	FAAP24	91442	NM_152266; NM_001300978;	ENSG00000131944	HGNC:28467	Q9BTP7	DNA replication and repair	DNA repair / damage response;	ALT: ambiguous; Telomerase-mediated: ambiguous	ambiguous	predicted	2
H. sapiens (human)	TDRD12	91646	NM_001110822; NM_001015890;	ENSG00000173809	HGNC:25044	Q587J7	Cell differentiation		ALT: ambiguous; Telomerase-mediated: ambiguous	ambiguous	predicted	1
H. sapiens (human)	CHMP7	91782	NM_001317899; NM_152272;	ENSG00000147457	HGNC:28439	Q8WUX9	Cell cycle		ALT: ambiguous; Telomerase-mediated: ambiguous	ambiguous	predicted	1
H. sapiens (human)	CALML4	91860	NM_001031733; NM_033429; NM_001286694; NM_001286695;	ENSG00000129007	HGNC:18445	Q96GE6	--- not yet entered ---		ALT: ambiguous; Telomerase-mediated: ambiguous	ambiguous	predicted	1
H. sapiens (human)	ARRDC4	91947	NM_183376;	ENSG00000140450	HGNC:28087	Q8NCT1	--- not yet entered ---		ALT: ambiguous; Telomerase-mediated: ambiguous	ambiguous	predicted	1
H. sapiens (human)	FAM58A	92002	NM_001130997; NM_152274;	ENSG00000262919	HGNC:28434	Q8N1B3	--- not yet entered ---		ALT: ambiguous; Telomerase-mediated: ambiguous	ambiguous	predicted	1
H. sapiens (human)	ZC3HAV1L	92092	NM_0806603;	ENSG00000146858	HGNC:22423	Q96H79	--- not yet entered ---		ALT: ambiguous; Telomerase-mediated: ambiguous	ambiguous	screened	2
H. sapiens (human)	STRADA	92335	NM_001003786; NM_001003788; NM_001165969; NM_001165970; NM_001003787; NM_153335;	ENSG00000266173	HGNC:30172	Q7RTN6	--- not yet entered ---	Telomerase activity;	ALT: ambiguous; Telomerase-mediated: enhancing	Telomerase-mediated	screened	2
H. sapiens (human)	NAF1	92345	NM_001128931; NM_138386;	ENSG00000145414	HGNC:25126	Q96HR8	RNA transcription and processing	Telomere length; Telomerase activity;	ALT: ambiguous; Telomerase-mediated: enhancing	Telomerase-mediated	screened	3
H. sapiens (human)	CHMP4C	92421	NM_152284;	ENSG00000164695	HGNC:30599	Q96CF2	Protein transport		ALT: ambiguous; Telomerase-mediated: ambiguous	ambiguous	predicted	1
H. sapiens (human)	ARRDC1	92714	NM_001317968; NM_152285;	ENSG00000197070	HGNC:28633	Q8N5I2	--- not yet entered ---		ALT: ambiguous; Telomerase-mediated: ambiguous	ambiguous	predicted	1
H. sapiens (human)	HELB	92797	NM_033647;	ENSG00000127311	HGNC:17196	Q8NG08	DNA replication and repair		ALT: ambiguous; Telomerase-mediated: ambiguous	ambiguous	predicted	1
H. sapiens (human)	RPS10P5	93144		ENSG00000101278	HGNC:15795		--- not yet entered ---		ALT: ambiguous; Telomerase-mediated: ambiguous	ambiguous	predicted	1
H. sapiens (human)	SP140L	93349	NM_001308162; NM_138402; NM_001308163;	ENSG00000185404	HGNC:25105	Q9H930	--- not yet entered ---		ALT: ambiguous; Telomerase-mediated: ambiguous	ambiguous	predicted	1
H. sapiens (human)	ARMC6	93436	NM_0011991961; NM_0334153;	ENSG00000105676	HGNC:25049	Q6NXE6	--- not yet entered ---		ALT: ambiguous; Telomerase-mediated: ambiguous	ambiguous	screened	2
H. sapiens (human)	MYOCD	93649	NM_001146312; NM_153604;	ENSG00000141052	HGNC:16067	Q8IZQ8	RNA transcription and processing	Telomerase activity;	ALT: ambiguous; Telomerase-mediated: ambiguous	ambiguous	predicted	2
H. sapiens (human)	ACTR8	93973	NM_022899;	ENSG00000113812	HGNC:14672	Q9H981	DNA replication and repair		ALT: ambiguous; Telomerase-mediated: ambiguous	ambiguous	predicted	1
H. sapiens (human)	FOXP2	93986	NM_001172766; NM_148900; NM_001172767; NM_014491; NM_148898; NM_148899;	ENSG00000128573	HGNC:13875	O15409	--- not yet entered ---		ALT: ambiguous; Telomerase-mediated: ambiguous	ambiguous	predicted	1
H. sapiens (human)	SYAP1	94056	NM_032796;	ENSG00000169895	HGNC:16273	Q96A49	--- not yet entered ---		ALT: ambiguous; Telomerase-mediated: ambiguous	ambiguous	screened	2
H. sapiens (human)	PAXBP1	94104	NM_0133293; NM_0133293; NM_0166313; NM_0166313;	ENSG00000159086	HGNC:13579	Q9Y5B6	--- not yet entered ---		ALT: ambiguous; Telomerase-mediated: ambiguous	ambiguous	screened	2
H. sapiens (human)	ARHGAP12	94134	NM_001270695; NM_018287; NM_001270696; NM_001270697; NM_001270698; NM_001270699;	ENSG00000165322	HGNC:16348	Q8IWW6	--- not yet entered ---		ALT: ambiguous; Telomerase-mediated: ambiguous	ambiguous	predicted	1
H. sapiens (human)	ABCC12	94160	NM_033226; NM_145190; NM_145187; NM_145188; NM_145189;	ENSG00000140798	HGNC:14640	Q96J65	--- not yet entered ---		ALT: ambiguous; Telomerase-mediated: ambiguous	ambiguous	predicted	1
H. sapiens (human)	TP53RK	112858	NM_033550;	ENSG00000172315	HGNC:16197	Q96S44	--- not yet entered ---		ALT: ambiguous; Telomerase-mediated: ambiguous	ambiguous	predicted	1
H. sapiens (human)	PLCD3	113026	NM_133373;	ENSG00000161714	HGNC:9061	Q8N3E9	--- not yet entered ---		ALT: ambiguous; Telomerase-mediated: ambiguous	ambiguous	predicted	1
H. sapiens (human)	WBSCR22	114049	NM_001202560; NM_017528;	ENSG00000071462	HGNC:16405	O43709	Chromatin organization		ALT: ambiguous; Telomerase-mediated: ambiguous	ambiguous	predicted	1
H. sapiens (human)	RHPN1	114822	NM_052924;	ENSG00000158106	HGNC:19973	Q8TCX5	--- not yet entered ---		ALT: ambiguous; Telomerase-mediated: ambiguous	ambiguous	predicted	1
H. sapiens (human)	OSBPL9	114883	NM_0013305801; NM_0013502081; NM_0013502091; NM_0013502101; NM_0245865; NM_1489043; NM_1489053; NM_1489062; NM_1489072; NM_1489083; NM_1489093;	ENSG00000117859	HGNC:16386	Q96SU4	--- not yet entered ---		ALT: ambiguous; Telomerase-mediated: ambiguous	ambiguous	screened	2
H. sapiens (human)	OSBPL11	114885	NM_0227764;	ENSG00000144909	HGNC:16397	Q9BXB4	--- not yet entered ---		ALT: ambiguous; Telomerase-mediated: ambiguous	ambiguous	screened	2
H. sapiens (human)	WDR31	114987	NM_001006615; NM_145241; NM_001012361;	ENSG00000148225	HGNC:21421	Q8NA23	--- not yet entered ---		ALT: ambiguous; Telomerase-mediated: ambiguous	ambiguous	predicted	1
H. sapiens (human)	ARL11	115761	NM_138450;	ENSG00000152213	HGNC:24046	Q969Q4	--- not yet entered ---		ALT: ambiguous; Telomerase-mediated: ambiguous	ambiguous	predicted	1
H. sapiens (human)	NXNL1	115861	NM_138454;	ENSG00000171773	HGNC:25179	Q96CM4	--- not yet entered ---		ALT: ambiguous; Telomerase-mediated: ambiguous	ambiguous	screened	2
H. sapiens (human)	RMI2	116028	NM_152308;	ENSG00000175643	HGNC:28349	Q96E14	DNA replication and repair	DNA replication;	ALT: ambiguous; Telomerase-mediated: ambiguous	ambiguous	screened	2
H. sapiens (human)	FOXP4	116113	NM_001012426; NM_138457; NM_001012427;	ENSG00000137166	HGNC:20842	Q8IVH2	--- not yet entered ---		ALT: ambiguous; Telomerase-mediated: ambiguous	ambiguous	predicted	1
H. sapiens (human)	FAM122A	116224	NM_138333;	ENSG00000187866	HGNC:23490	Q96E09	--- not yet entered ---		ALT: ambiguous; Telomerase-mediated: ambiguous	ambiguous	screened	2
H. sapiens (human)	ZNF837	116412	NM_138466;	ENSG00000152475	HGNC:25164	Q96EG3	--- not yet entered ---		ALT: ambiguous; Telomerase-mediated: ambiguous	ambiguous	predicted	1
H. sapiens (human)	MED12L	116931	NM_053002;	ENSG00000144893	HGNC:16050	Q86YW9	RNA transcription and processing		ALT: ambiguous; Telomerase-mediated: ambiguous	ambiguous	predicted	1
H. sapiens (human)	TADA1	117143	NM_053053;	ENSG00000152382	HGNC:30631	Q96BN2	--- not yet entered ---		ALT: ambiguous; Telomerase-mediated: ambiguous	ambiguous	predicted	1
H. sapiens (human)	IP6K3	117283	NM_054111; NM_001142883;	ENSG00000161896	HGNC:17269	Q96PC2	--- not yet entered ---	Telomerase activity;	ALT: ambiguous; Telomerase-mediated: enhancing	Telomerase-mediated	screened	2
H. sapiens (human)	EXOSC6	118460	NM_058219;	ENSG00000223496	HGNC:19055	Q5RKV6	Chromatin organization		ALT: ambiguous; Telomerase-mediated: ambiguous	ambiguous	predicted	1
H. sapiens (human)	SFR1	119392	NM_001002759;	ENSG00000156384	HGNC:29574	Q86XK3	DNA replication and repair	DNA repair / damage response;	ALT: ambiguous; Telomerase-mediated: ambiguous	ambiguous	predicted	2
H. sapiens (human)	HIST4H4	121504	NM_175054;	ENSG00000197837	HGNC:20510	P62805	DNA replication and repair	Histone modification / variants; Chromatin structure;	ALT: ambiguous; Telomerase-mediated: ambiguous	ambiguous	screened	3
H. sapiens (human)	FOXN4	121643	NM_213596;	ENSG00000139445	HGNC:21399	Q96NZ1	--- not yet entered ---		ALT: ambiguous; Telomerase-mediated: ambiguous	ambiguous	predicted	1
H. sapiens (human)	CSNK1A1L	122011	NM_145203;	ENSG00000180138	HGNC:20289	Q8N752	--- not yet entered ---		ALT: ambiguous; Telomerase-mediated: ambiguous	ambiguous	predicted	1
H. sapiens (human)	TDRD9	122402	NM_153046;	ENSG00000156414	HGNC:20122	Q8NDG6	Cell differentiation		ALT: ambiguous; Telomerase-mediated: ambiguous	ambiguous	predicted	1
H. sapiens (human)	ADSSL1	122622	NM_001320424; NM_199165; NM_152328;	ENSG00000185100	HGNC:20093	Q8N142	--- not yet entered ---		ALT: ambiguous; Telomerase-mediated: ambiguous	ambiguous	predicted	1
H. sapiens (human)	PSMB11	122706	NM_001099780;	ENSG00000222028	HGNC:31963	A5LHX3	--- not yet entered ---		ALT: ambiguous; Telomerase-mediated: ambiguous	ambiguous	predicted	1
H. sapiens (human)	LRR1	122769	NM_152329; NM_203467; NM_203466;	ENSG00000165501	HGNC:19742	Q96L50	--- not yet entered ---		ALT: ambiguous; Telomerase-mediated: ambiguous	ambiguous	predicted	1
H. sapiens (human)	NAA30	122830	NM_001011713;	ENSG00000139977	HGNC:19844	Q147X3	--- not yet entered ---		ALT: ambiguous; Telomerase-mediated: ambiguous	ambiguous	predicted	1
H. sapiens (human)	ISCA2	122961	NM_001272007; NM_194279;	ENSG00000165898	HGNC:19857	Q86U28	Mitochondria		ALT: ambiguous; Telomerase-mediated: ambiguous	ambiguous	predicted	1
H. sapiens (human)	LEO1	123169	NM_001286430; NM_138792; NM_001323903; NM_001323904;	ENSG00000166477	HGNC:30401	Q8WVC0	Chromatin organization		ALT: ambiguous; Telomerase-mediated: ambiguous	ambiguous	predicted	1
H. sapiens (human)	ZC3H18	124245	NM_001294340; NM_144604;	ENSG00000158545	HGNC:25091	Q86VM9	--- not yet entered ---		ALT: ambiguous; Telomerase-mediated: ambiguous	ambiguous	screened	2
H. sapiens (human)	HEXIM2	124790	NM_001303436; NM_001303437; NM_001303438; NM_001303439; NM_001303440; NM_001303441; NM_001303442; NM_001303443; NM_001303444; NM_144608;	ENSG00000168517	HGNC:28591	Q96MH2	RNA transcription and processing		ALT: ambiguous; Telomerase-mediated: ambiguous	ambiguous	screened	2
H. sapiens (human)	CCDC43	124808	NM_001099225; NM_144609;	ENSG00000180329	HGNC:26472	Q96MW1	--- not yet entered ---		ALT: ambiguous; Telomerase-mediated: ambiguous	ambiguous	screened	2
H. sapiens (human)	C17orf49	124944	NM_001142798; NM_001142799; NM_174893;	ENSG00000258315	HGNC:28737	Q8IXM2	Chromatin organization		ALT: ambiguous; Telomerase-mediated: ambiguous	ambiguous	screened	2
H. sapiens (human)	ZSWIM7	125150	NM_001042697; NM_001042698;	ENSG00000214941	HGNC:26993	Q19AV6	DNA replication and repair	DNA repair / damage response;	ALT: ambiguous; Telomerase-mediated: ambiguous	ambiguous	predicted	2
H. sapiens (human)	INO80C	125476	NM_194281; NM_001098817;	ENSG00000153391	HGNC:26994	Q6PI98	Chromatin organization	DNA repair / damage response;	ALT: ambiguous; Telomerase-mediated: ambiguous	ambiguous	predicted	2
H. sapiens (human)	RAVER1	125950	NM_1334522;	ENSG00000161847	HGNC:30296	Q8IY67	--- not yet entered ---		ALT: ambiguous; Telomerase-mediated: ambiguous	ambiguous	screened	2
H. sapiens (human)	RPS4XP21	126235		ENSG00000186008	HGNC:36228		--- not yet entered ---		ALT: ambiguous; Telomerase-mediated: ambiguous	ambiguous	predicted	1
H. sapiens (human)	JSRP1	126306	NM_144616;	ENSG00000167476	HGNC:24963	Q96MG2	Cell membrane / wall		ALT: ambiguous; Telomerase-mediated: ambiguous	ambiguous	screened	2
H. sapiens (human)	LRRC25	126364	NM_145256;	ENSG00000175489	HGNC:29806	Q8N386	--- not yet entered ---		ALT: ambiguous; Telomerase-mediated: ambiguous	ambiguous	screened	2
H. sapiens (human)	ANKLE1	126549	NM_001278443; NM_001278444; NM_001278445; NM_152363;	ENSG00000160117	HGNC:26812	Q8NAG6	DNA replication and repair		ALT: ambiguous; Telomerase-mediated: ambiguous	ambiguous	predicted	1
H. sapiens (human)	TCHHL1	126637	NM_001008536;	ENSG00000182898	HGNC:31796	Q5QJ38	--- not yet entered ---		ALT: ambiguous; Telomerase-mediated: ambiguous	ambiguous	predicted	1
H. sapiens (human)	TDRD10	126668	NM_182499; NM_001098475;	ENSG00000163239	HGNC:25316	Q5VZ19	Cell differentiation		ALT: ambiguous; Telomerase-mediated: ambiguous	ambiguous	predicted	1
H. sapiens (human)	KLF17	128209	NM_173484;	ENSG00000171872	HGNC:18830	Q5JT82	RNA transcription and processing		ALT: ambiguous; Telomerase-mediated: ambiguous	ambiguous	predicted	1
H. sapiens (human)	SIRPD	128646	NM_178460;	ENSG00000125900	HGNC:16248	Q9H106	--- not yet entered ---		ALT: ambiguous; Telomerase-mediated: ambiguous	ambiguous	screened	2
H. sapiens (human)	SLX4IP	128710	NM_001009608;	ENSG00000149346	HGNC:16225	Q5VYV7	--- not yet entered ---		ALT: ambiguous; Telomerase-mediated: ambiguous	ambiguous	screened	2
H. sapiens (human)	TSPY26P	128854		ENSG00000235217	HGNC:16256		--- not yet entered ---		ALT: ambiguous; Telomerase-mediated: ambiguous	ambiguous	predicted	1
H. sapiens (human)	CHMP4B	128866	NM_176812;	ENSG00000101421	HGNC:16171	Q9H444	Protein transport		ALT: ambiguous; Telomerase-mediated: ambiguous	ambiguous	screened	2
H. sapiens (human)	AHSA2	130872	NM_001321300; NM_152392; NM_001321301; NM_001321302; NM_001321303; NM_001321304; NM_001321305;	ENSG00000173209	HGNC:20437	Q719I0	Protein synthesis and degradation		ALT: ambiguous; Telomerase-mediated: ambiguous	ambiguous	predicted	1
H. sapiens (human)	ZFP42	132625	NM_001304358; NM_174900;	ENSG00000179059	HGNC:30949	Q96MM3	RNA transcription and processing		ALT: ambiguous; Telomerase-mediated: ambiguous	ambiguous	predicted	1
H. sapiens (human)	LSM11	134353	NM_173491;	ENSG00000155858	HGNC:30860	P83369	RNA transcription and processing	Telomerase activity;	ALT: ambiguous; Telomerase-mediated: ambiguous	ambiguous	screened	2
H. sapiens (human)	NUDCD2	134492	NM_001329991; NM_145266;	ENSG00000170584	HGNC:30535	Q8WVJ2	Protein synthesis and degradation		ALT: ambiguous; Telomerase-mediated: ambiguous	ambiguous	screened	2
H. sapiens (human)	UBXN2B	137886	NM_001077619; NM_001330535;	ENSG00000215114	HGNC:27035	Q14CS0	Cell membrane / wall		ALT: ambiguous; Telomerase-mediated: ambiguous	ambiguous	predicted	1
H. sapiens (human)	PNCK	139728	NM_001039582; NM_198452; NM_001135740;	ENSG00000130822	HGNC:13415	Q6P2M8	--- not yet entered ---		ALT: ambiguous; Telomerase-mediated: ambiguous	ambiguous	predicted	1
H. sapiens (human)	RPS4Y2	140032	NM_001039567;	ENSG00000280969	HGNC:18501	Q8TD47	--- not yet entered ---		ALT: ambiguous; Telomerase-mediated: ambiguous	ambiguous	predicted	1
H. sapiens (human)	NEK7	140609	NM_133494;	ENSG00000151414	HGNC:13386	Q8TDX7	Telomere biology	Telomerase activity; Shelterin binding; DNA repair / damage response;	ALT: ambiguous; Telomerase-mediated: enhancing	Telomerase-mediated	validated	8
H. sapiens (human)	GATA5	140628	NM_080473;	ENSG00000130700	HGNC:15802	Q9BWX5	--- not yet entered ---		ALT: ambiguous; Telomerase-mediated: ambiguous	ambiguous	predicted	1
[truncated: 143 more rows]

## Sheet: Table S2
Table S2 Biomakers of different cells in neuroblastoma
Cell types	T cells	NK cells	B cells	Erythroid	Myeloid Cells	Fibroblasts	Plasma cells	Plasmacytoid DCs	Neutrophils	Tumor cells
[truncated: 10 more rows]

## Sheet: Table S3
Table S3 Cilinical characterisrics in training and validation cohorts
[truncated: 6 more rows]

[truncated: 7 more sheets: Table S4, Table S5, Table S6, Table S7, Table S8, Table S9, Table S10]
